# Supplementary material for: 2-{(E)-[4-(Di­phenyl­amino)­phen­yl]imino­meth­yl}phenol
Source: Acta Crystallogr Sect E Struct Rep Online. 2014 Feb 15;70(Pt 3):o314. doi: 10.1107/S1600536814003195 (PMC3998446; doi:10.1107/S1600536814003195)
Supplement: Supplementary file 1 [file e-70-0o314-sup1.cif]

##############################################################################
#                                                                            #
# This CIF contains the data in a paper accepted for publication in          #
# Acta Crystallographica Section E. It conforms to the requirements of       #
# Notes for Authors for Acta Crystallographica Section E, and has been       #
# peer reviewed under the auspices of the IUCr Commission on Journals.       #
#                                                                            #
# Full details of the Crystallographic Information File format               #
# are given in the paper "The Crystallographic Information File (CIF):       #
# a New Standard Archive File for Crystallography" by S. R. Hall, F. H.      #
# Allen and I. D. Brown [Acta Cryst. (1991), A47, 655-685].                  #
#                                                                            #
# The current version of the core CIF dictionary is obtainable from          #
# ftp://ftp.iucr.org/pub/cif_core.dic.                                       #
#                                                                            #
# Software is freely available for graphical display of the structure(s)     #
# in this CIF. For information consult the CIF software page                 #
# http://www.iucr.org/resources/cif/software.                                #
#                                                                            #
# This file may be used for bona fide research purposes within the           #
# scientific community so long as proper attribution is given to the journal # 
# article from which it was obtained.                                        #
#                                                                            #
##############################################################################
data_I
_database_code_depnum_ccdc_archive 'CCDC 908853'
_audit_creation_method     SHELXL-97
_chemical_name_systematic
;
2-{(<i>E</i>)-[4-(Diphenylamino)phenyl]iminomethyl}phenol
;
_chemical_name_common     ?
_chemical_formula_moiety     'C25 H20 N2 O'
_chemical_formula_sum     'C25 H20 N2 O'
_chemical_formula_iupac     'C25 H20 N2 O'
_chemical_formula_weight     364.43
_chemical_melting_point     ?
_symmetry_cell_setting     monoclinic
_symmetry_space_group_name_H-M     'P 21/c'
_symmetry_space_group_name_Hall     '-P 2ybc'
loop_
    _symmetry_equiv_pos_as_xyz
    'x, y, z'
    '-x, y+1/2, -z+1/2'
    '-x, -y, -z'
    'x, -y-1/2, z-1/2'
_cell_length_a     18.4128(4)
_cell_length_b     21.2523(4)
_cell_length_c     10.2080(2)
_cell_angle_alpha     90.00
_cell_angle_beta     99.8340(10)
_cell_angle_gamma     90.00
_cell_volume     3935.84(14)
_cell_formula_units_Z     8
_cell_measurement_reflns_used     9854
_cell_measurement_theta_min     2.22
_cell_measurement_theta_max     24.74
_cell_measurement_temperature     298(2)
_exptl_crystal_description     block
_exptl_crystal_colour     yellow
_exptl_crystal_size_max     0.30
_exptl_crystal_size_mid     0.20
_exptl_crystal_size_min     0.20
_exptl_crystal_density_diffrn     1.230
_exptl_crystal_density_meas     ?
_exptl_crystal_density_method     'not measured'
_exptl_crystal_F_000     1536
_exptl_absorpt_coefficient_mu     0.076
_exptl_absorpt_correction_type     multi-scan
_exptl_absorpt_process_details     '(SADABS; Sheldrick, 1996)'
_exptl_absorpt_correction_T_min     0.9777
_exptl_absorpt_correction_T_max     0.9850
_exptl_special_details
;
;
_diffrn_ambient_temperature     298(2)
_diffrn_radiation_type     MoK\a
_diffrn_radiation_wavelength     0.71073
_diffrn_radiation_source     'fine-focus sealed tube'
_diffrn_radiation_monochromator     graphite
_diffrn_measurement_device_type     'Bruker SMART CCD'
_diffrn_measurement_method     '\f and \w scans'
_diffrn_detector_area_resol_mean     ?
_diffrn_reflns_number     65034
_diffrn_reflns_av_R_equivalents     0.0287
_diffrn_reflns_av_sigmaI/netI     0.0186
_diffrn_reflns_theta_min     2.22
_diffrn_reflns_theta_max     27.42
_diffrn_reflns_theta_full     27.42
_diffrn_measured_fraction_theta_max     0.998
_diffrn_measured_fraction_theta_full     0.998
_diffrn_reflns_limit_h_min     -23
_diffrn_reflns_limit_h_max     18
_diffrn_reflns_limit_k_min     -27
_diffrn_reflns_limit_k_max     23
_diffrn_reflns_limit_l_min     -13
_diffrn_reflns_limit_l_max     13
_diffrn_standards_number     ?
_diffrn_standards_interval_count     ?
_diffrn_standards_interval_time     ?
_diffrn_standards_decay_%     ?
_refine_special_details
;
Refinement of <i>F</i>^2^ against ALL reflections. The weighted <i>R</i>-factor
<i>wR</i> and goodness of fit <i>S</i> are based on <i>F</i>^2^, conventional
<i>R</i>-factors <i>R</i> are based on <i>F</i>, with <i>F</i> set to zero for
negative <i>F</i>^2^. The threshold expression of <i>F</i>^2^ >
\s(<i>F</i>^2^) is used only for calculating <i>R</i>-factors(gt) <i>etc</i>.
and is not relevant to the choice of reflections for refinement.
<i>R</i>-factors based on <i>F</i>^2^ are statistically about twice as large
as those based on <i>F</i>, and <i>R</i>- factors based on ALL data will be
even larger.
;
_reflns_number_total     8961
_reflns_number_gt     6499
_reflns_threshold_expression     I>2\s(I)
_refine_ls_structure_factor_coef     Fsqd
_refine_ls_matrix_type     full
_refine_ls_R_factor_all     0.0755
_refine_ls_R_factor_gt     0.0492
_refine_ls_wR_factor_gt     0.1518
_refine_ls_wR_factor_ref     0.1813
_refine_ls_goodness_of_fit_ref     1.090
_refine_ls_restrained_S_all     1.090
_refine_ls_number_reflns     8961
_refine_ls_number_parameters     507
_refine_ls_number_restraints     0
_refine_ls_hydrogen_treatment     constr
_refine_ls_weighting_scheme     calc
_refine_ls_weighting_details
         'calc w=1/[\s^2^(Fo^2^)+(0.1000P)^2^+0.5243P] where P=(Fo^2^+2Fc^2^)/3'
_atom_sites_solution_hydrogens     geom
_atom_sites_solution_primary     direct
_atom_sites_solution_secondary     difmap
_refine_ls_shift/su_max     0.001
_refine_ls_shift/su_mean     0.000
_refine_diff_density_max     0.131
_refine_diff_density_min     -0.180
_refine_ls_extinction_method     none
_refine_ls_extinction_coef     ?
loop_
    _atom_type_symbol
    _atom_type_description
    _atom_type_scat_dispersion_real
    _atom_type_scat_dispersion_imag
    _atom_type_scat_source
    'C' 'C' 0.0033 0.0016
                         'International Tables Vol C Tables 4.2.6.8 and 6.1.1.4'
    'H' 'H' 0.0000 0.0000
                         'International Tables Vol C Tables 4.2.6.8 and 6.1.1.4'
    'N' 'N' 0.0061 0.0033
                         'International Tables Vol C Tables 4.2.6.8 and 6.1.1.4'
    'O' 'O' 0.0106 0.0060
                         'International Tables Vol C Tables 4.2.6.8 and 6.1.1.4'
_computing_data_collection     'SMART (Bruker, 2002)'
_computing_cell_refinement     'SAINT (Bruker, 2002)'
_computing_data_reduction     'SAINT (Bruker, 2002)'
_computing_structure_solution     'SHELXS97 (Sheldrick, 2008)'
_computing_structure_refinement     'SHELXL97 (Sheldrick, 2008)'
_computing_molecular_graphics     'SHELXTL (Sheldrick, 2008)'
_computing_publication_material     'SHELXTL (Sheldrick, 2008)'
loop_
    _atom_site_type_symbol
    _atom_site_label
    _atom_site_fract_x
    _atom_site_fract_y
    _atom_site_fract_z
    _atom_site_U_iso_or_equiv
    _atom_site_adp_type
    _atom_site_calc_flag
    _atom_site_refinement_flags
    _atom_site_occupancy
    _atom_site_symmetry_multiplicity
    _atom_site_disorder_assembly
    _atom_site_disorder_group
    N N2 0.65015(7) 0.18511(7) 0.70724(14) 0.0475(3) Uani d . 1 1 . .
    O O1 0.52431(8) 0.12577(8) 0.67606(13) 0.0767(4) Uani d . 1 1 . .
    H H1 0.5657 0.1359 0.7130 0.115 Uiso calc R 1 1 . .
    C C35 0.71752(14) 0.54098(15) 1.1730(2) 0.0880(8) Uani d . 1 1 . .
    H H35 0.7229 0.5554 1.2602 0.106 Uiso calc R 1 1 . .
    N N4 0.41701(8) 0.39242(7) 0.52112(15) 0.0553(4) Uani d . 1 1 . .
    N N1 0.91196(7) 0.25341(7) 1.04786(15) 0.0546(4) Uani d . 1 1 . .
    O O2 0.28230(8) 0.36766(9) 0.54581(15) 0.0775(4) Uani d . 1 1 . .
    H H2 0.3237 0.3829 0.5651 0.116 Uiso calc R 1 1 . .
    N N3 0.69482(8) 0.47621(8) 0.77970(15) 0.0589(4) Uani d . 1 1 . .
    C C16 0.71657(8) 0.20425(7) 0.78898(16) 0.0440(3) Uani d . 1 1 . .
    C C13 0.84654(8) 0.23704(7) 0.96105(16) 0.0455(4) Uani d . 1 1 . .
    C C20 0.56131(8) 0.19141(8) 0.50738(16) 0.0462(4) Uani d . 1 1 . .
    C C7 0.96755(8) 0.20695(8) 1.08522(17) 0.0463(4) Uani d . 1 1 . .
    C C19 0.63139(9) 0.20661(8) 0.58888(17) 0.0483(4) Uani d . 1 1 . .
    H H19 0.6639 0.2328 0.5543 0.058 Uiso calc R 1 1 . .
    C C1 0.92484(9) 0.31669(7) 1.09053(16) 0.0467(4) Uani d . 1 1 . .
    C C32 0.70191(10) 0.49776(9) 0.91339(18) 0.0550(4) Uani d . 1 1 . .
    C C45 0.33276(10) 0.34029(8) 0.35242(19) 0.0557(4) Uani d . 1 1 . .
    C C15 0.74933(9) 0.26249(8) 0.77910(17) 0.0518(4) Uani d . 1 1 . .
    H H15 0.7277 0.2911 0.7152 0.062 Uiso calc R 1 1 . .
    C C39 0.62060(9) 0.40697(8) 0.61860(18) 0.0537(4) Uani d . 1 1 . .
    H H39 0.6634 0.3878 0.6016 0.064 Uiso calc R 1 1 . .
    C C26 0.75879(9) 0.47338(8) 0.71989(17) 0.0489(4) Uani d . 1 1 . .
    C C8 1.00166(10) 0.20185(9) 1.21639(18) 0.0573(4) Uani d . 1 1 . .
    H H8 0.9875 0.2279 1.2807 0.069 Uiso calc R 1 1 . .
    C C25 0.50993(9) 0.15246(9) 0.55383(17) 0.0545(4) Uani d . 1 1 . .
    C C21 0.54279(10) 0.21685(9) 0.38024(18) 0.0581(4) Uani d . 1 1 . .
    H H21 0.5768 0.2422 0.3475 0.070 Uiso calc R 1 1 . .
    C C17 0.74919(9) 0.16321(8) 0.88735(16) 0.0470(4) Uani d . 1 1 . .
    H H17 0.7276 0.1242 0.8961 0.056 Uiso calc R 1 1 . .
    C C40 0.55297(10) 0.38645(9) 0.55257(18) 0.0549(4) Uani d . 1 1 . .
    H H40 0.5507 0.3540 0.4909 0.066 Uiso calc R 1 1 . .
    C C38 0.62562(9) 0.45600(8) 0.71015(17) 0.0512(4) Uani d . 1 1 . .
    C C18 0.81303(9) 0.17920(8) 0.97237(17) 0.0482(4) Uani d . 1 1 . .
    H H18 0.8338 0.1510 1.0378 0.058 Uiso calc R 1 1 . .
    C C12 0.98805(9) 0.16712(8) 0.99112(18) 0.0528(4) Uani d . 1 1 . .
    H H12 0.9648 0.1699 0.9030 0.063 Uiso calc R 1 1 . .
    C C2 0.86863(10) 0.35225(8) 1.12765(18) 0.0535(4) Uani d . 1 1 . .
    H H2A 0.8223 0.3345 1.1259 0.064 Uiso calc R 1 1 . .
    C C11 1.04306(10) 0.12317(9) 1.0277(2) 0.0616(5) Uani d . 1 1 . .
    H H11 1.0566 0.0963 0.9640 0.074 Uiso calc R 1 1 . .
    C C14 0.81354(9) 0.27842(8) 0.86274(18) 0.0533(4) Uani d . 1 1 . .
    H H14 0.8352 0.3173 0.8535 0.064 Uiso calc R 1 1 . .
    C C6 0.99364(10) 0.34357(9) 1.0969(2) 0.0612(5) Uani d . 1 1 . .
    H H6 1.0320 0.3203 1.0727 0.073 Uiso calc R 1 1 . .
    C C44 0.40457(10) 0.36586(9) 0.40703(19) 0.0580(4) Uani d . 1 1 . .
    H H44 0.4425 0.3629 0.3579 0.070 Uiso calc R 1 1 . .
    C C41 0.48819(9) 0.41398(9) 0.57765(17) 0.0524(4) Uani d . 1 1 . .
    C C50 0.27411(10) 0.34239(9) 0.4237(2) 0.0612(5) Uani d . 1 1 . .
    C C9 1.05702(11) 0.15786(11) 1.2517(2) 0.0680(5) Uani d . 1 1 . .
    H H9 1.0802 0.1548 1.3398 0.082 Uiso calc R 1 1 . .
    C C27 0.75680(10) 0.49235(9) 0.58993(19) 0.0574(4) Uani d . 1 1 . .
    H H27 0.7128 0.5063 0.5397 0.069 Uiso calc R 1 1 . .
    C C43 0.56070(10) 0.48410(10) 0.73322(19) 0.0606(5) Uani d . 1 1 . .
    H H43 0.5628 0.5177 0.7922 0.073 Uiso calc R 1 1 . .
    C C31 0.82527(10) 0.45261(9) 0.7935(2) 0.0595(5) Uani d . 1 1 . .
    H H31 0.8274 0.4396 0.8811 0.071 Uiso calc R 1 1 . .
    C C30 0.88793(11) 0.45130(9) 0.7362(3) 0.0705(6) Uani d . 1 1 . .
    H H30 0.9322 0.4375 0.7856 0.085 Uiso calc R 1 1 . .
    C C28 0.82003(12) 0.49053(10) 0.5349(2) 0.0696(5) Uani d . 1 1 . .
    H H28 0.8183 0.5033 0.4473 0.083 Uiso calc R 1 1 . .
    C C46 0.32167(12) 0.31212(11) 0.2265(2) 0.0757(6) Uani d . 1 1 . .
    H H46 0.3602 0.3108 0.1784 0.091 Uiso calc R 1 1 . .
    C C29 0.88547(12) 0.47023(10) 0.6072(3) 0.0732(6) Uani d . 1 1 . .
    H H29 0.9278 0.4693 0.5690 0.088 Uiso calc R 1 1 . .
    C C3 0.88131(12) 0.41414(10) 1.1674(2) 0.0673(5) Uani d . 1 1 . .
    H H3 0.8430 0.4380 1.1902 0.081 Uiso calc R 1 1 . .
    C C22 0.47585(12) 0.20549(11) 0.3023(2) 0.0676(5) Uani d . 1 1 . .
    H H22 0.4645 0.2230 0.2178 0.081 Uiso calc R 1 1 . .
    C C42 0.49353(10) 0.46248(10) 0.6692(2) 0.0605(5) Uani d . 1 1 . .
    H H42 0.4506 0.4809 0.6879 0.073 Uiso calc R 1 1 . .
    C C24 0.44245(10) 0.14073(12) 0.4740(2) 0.0704(6) Uani d . 1 1 . .
    H H24 0.4085 0.1144 0.5042 0.084 Uiso calc R 1 1 . .
    C C10 1.07792(10) 0.11884(10) 1.1578(2) 0.0666(5) Uani d . 1 1 . .
    H H10 1.1154 0.0896 1.1819 0.080 Uiso calc R 1 1 . .
    C C23 0.42569(11) 0.16797(12) 0.3502(2) 0.0726(6) Uani d . 1 1 . .
    H H23 0.3798 0.1608 0.2983 0.087 Uiso calc R 1 1 . .
    C C37 0.74217(11) 0.55151(10) 0.9510(2) 0.0651(5) Uani d . 1 1 . .
    H H37 0.7642 0.5734 0.8893 0.078 Uiso calc R 1 1 . .
    C C33 0.66962(13) 0.46571(11) 1.0058(2) 0.0724(6) Uani d . 1 1 . .
    H H33 0.6427 0.4293 0.9814 0.087 Uiso calc R 1 1 . .
    C C4 0.94920(14) 0.44041(10) 1.1734(3) 0.0803(6) Uani d . 1 1 . .
    H H4 0.9574 0.4820 1.2004 0.096 Uiso calc R 1 1 . .
    C C36 0.74966(13) 0.57282(12) 1.0814(2) 0.0815(7) Uani d . 1 1 . .
    H H36 0.7768 0.6091 1.1066 0.098 Uiso calc R 1 1 . .
    C C5 1.00554(13) 0.40513(11) 1.1393(3) 0.0801(7) Uani d . 1 1 . .
    H H5 1.0522 0.4228 1.1447 0.096 Uiso calc R 1 1 . .
    C C49 0.20642(12) 0.31691(12) 0.3675(3) 0.0850(7) Uani d . 1 1 . .
    H H49 0.1671 0.3186 0.4137 0.102 Uiso calc R 1 1 . .
    C C47 0.25461(16) 0.28644(12) 0.1733(3) 0.0941(8) Uani d . 1 1 . .
    H H47 0.2478 0.2673 0.0902 0.113 Uiso calc R 1 1 . .
    C C34 0.67742(15) 0.48791(15) 1.1355(2) 0.0883(8) Uani d . 1 1 . .
    H H34 0.6551 0.4664 1.1974 0.106 Uiso calc R 1 1 . .
    C C48 0.19746(14) 0.28941(13) 0.2448(3) 0.0976(9) Uani d . 1 1 . .
    H H48 0.1519 0.2724 0.2086 0.117 Uiso calc R 1 1 . .
loop_
    _atom_site_aniso_label
    _atom_site_aniso_U_11
    _atom_site_aniso_U_22
    _atom_site_aniso_U_33
    _atom_site_aniso_U_12
    _atom_site_aniso_U_13
    _atom_site_aniso_U_23
    N2 0.0392(7) 0.0522(8) 0.0498(8) -0.0011(6) 0.0035(6) -0.0029(6)
    O1 0.0643(8) 0.1061(12) 0.0574(8) -0.0312(8) 0.0041(6) 0.0169(8)
    C35 0.0838(16) 0.117(2) 0.0560(12) 0.0424(15) -0.0093(11) -0.0196(14)
    N4 0.0454(7) 0.0602(9) 0.0582(9) -0.0063(6) 0.0029(6) -0.0003(7)
    N1 0.0470(7) 0.0417(7) 0.0671(9) 0.0048(6) -0.0129(6) -0.0055(7)
    O2 0.0627(8) 0.0956(12) 0.0762(10) 0.0009(8) 0.0177(7) 0.0033(8)
    N3 0.0485(8) 0.0746(10) 0.0523(8) -0.0128(7) 0.0052(6) -0.0119(7)
    C16 0.0364(7) 0.0464(8) 0.0484(8) 0.0006(6) 0.0043(6) -0.0021(7)
    C13 0.0415(8) 0.0411(8) 0.0505(9) 0.0025(6) -0.0017(6) -0.0028(7)
    C20 0.0411(8) 0.0505(9) 0.0462(8) -0.0019(6) 0.0054(6) -0.0053(7)
    C7 0.0381(7) 0.0426(8) 0.0556(9) 0.0010(6) 0.0006(6) 0.0021(7)
    C19 0.0412(8) 0.0530(9) 0.0507(9) -0.0044(7) 0.0079(7) -0.0017(7)
    C1 0.0483(8) 0.0418(8) 0.0469(8) -0.0017(6) -0.0012(7) -0.0014(7)
    C32 0.0509(9) 0.0603(10) 0.0511(9) 0.0002(8) 0.0010(7) -0.0055(8)
    C45 0.0487(9) 0.0498(10) 0.0647(11) -0.0001(7) -0.0010(8) -0.0008(8)
    C15 0.0522(9) 0.0434(9) 0.0548(10) 0.0044(7) -0.0051(7) 0.0049(7)
    C39 0.0464(9) 0.0543(10) 0.0596(10) 0.0001(7) 0.0067(7) -0.0062(8)
    C26 0.0464(8) 0.0418(8) 0.0571(10) -0.0062(7) 0.0046(7) -0.0027(7)
    C8 0.0530(9) 0.0629(11) 0.0530(10) 0.0075(8) 0.0001(8) -0.0029(8)
    C25 0.0464(9) 0.0667(11) 0.0500(9) -0.0082(8) 0.0074(7) -0.0037(8)
    C21 0.0576(10) 0.0627(11) 0.0527(10) -0.0075(8) 0.0055(8) 0.0019(8)
    C17 0.0459(8) 0.0429(8) 0.0511(9) -0.0043(7) 0.0052(7) 0.0030(7)
    C40 0.0517(9) 0.0536(10) 0.0576(10) -0.0033(7) 0.0046(8) -0.0090(8)
    C38 0.0467(9) 0.0546(10) 0.0509(9) -0.0070(7) 0.0045(7) -0.0031(7)
    C18 0.0498(9) 0.0407(8) 0.0507(9) 0.0024(7) -0.0009(7) 0.0056(7)
    C12 0.0527(9) 0.0535(10) 0.0501(9) 0.0021(7) 0.0032(7) 0.0005(8)
    C2 0.0507(9) 0.0490(9) 0.0596(10) 0.0017(7) 0.0057(7) -0.0010(8)
    C11 0.0525(10) 0.0597(11) 0.0734(12) 0.0094(8) 0.0130(9) -0.0049(9)
    C14 0.0529(9) 0.0380(8) 0.0637(10) -0.0046(7) -0.0048(8) 0.0051(7)
    C6 0.0512(10) 0.0577(11) 0.0738(12) -0.0053(8) 0.0085(9) -0.0066(9)
    C44 0.0460(9) 0.0674(12) 0.0600(11) -0.0042(8) 0.0076(8) -0.0023(9)
    C41 0.0450(8) 0.0571(10) 0.0537(9) -0.0073(7) 0.0047(7) -0.0001(8)
    C50 0.0475(9) 0.0579(11) 0.0757(13) -0.0002(8) 0.0039(8) 0.0104(10)
    C9 0.0566(10) 0.0810(14) 0.0599(11) 0.0139(10) -0.0090(9) 0.0049(10)
    C27 0.0554(10) 0.0523(10) 0.0636(11) -0.0042(8) 0.0074(8) 0.0057(8)
    C43 0.0554(10) 0.0631(11) 0.0630(11) -0.0019(8) 0.0092(8) -0.0172(9)
    C31 0.0565(10) 0.0492(10) 0.0684(11) -0.0023(8) -0.0019(9) 0.0008(8)
    C30 0.0488(10) 0.0493(10) 0.1082(18) 0.0018(8) -0.0011(10) -0.0123(11)
    C28 0.0740(13) 0.0618(12) 0.0772(13) -0.0143(10) 0.0252(11) 0.0013(10)
    C46 0.0661(12) 0.0793(14) 0.0757(14) 0.0055(10) -0.0050(10) -0.0161(12)
    C29 0.0601(12) 0.0543(11) 0.1110(19) -0.0119(9) 0.0310(12) -0.0178(12)
    C3 0.0758(13) 0.0549(11) 0.0682(12) 0.0126(9) 0.0038(10) -0.0106(9)
    C22 0.0696(12) 0.0754(13) 0.0517(10) -0.0030(10) -0.0071(9) 0.0001(9)
    C42 0.0463(9) 0.0679(12) 0.0672(11) 0.0000(8) 0.0097(8) -0.0129(9)
    C24 0.0500(10) 0.0926(16) 0.0674(13) -0.0241(10) 0.0064(9) -0.0085(11)
    C10 0.0463(9) 0.0671(12) 0.0825(14) 0.0162(8) 0.0002(9) 0.0043(11)
    C23 0.0538(10) 0.0930(16) 0.0644(12) -0.0107(10) -0.0088(9) -0.0120(11)
    C37 0.0570(10) 0.0642(12) 0.0691(12) -0.0007(9) -0.0039(9) -0.0094(10)
    C33 0.0802(14) 0.0755(14) 0.0623(12) -0.0020(11) 0.0149(10) 0.0035(10)
    C4 0.0904(16) 0.0478(11) 0.0958(17) -0.0088(11) -0.0037(13) -0.0152(11)
    C36 0.0690(13) 0.0803(15) 0.0833(16) 0.0147(11) -0.0211(12) -0.0294(13)
    C5 0.0685(13) 0.0657(13) 0.1025(17) -0.0241(11) 0.0046(12) -0.0100(12)
    C49 0.0499(11) 0.0879(17) 0.113(2) -0.0064(11) 0.0006(12) 0.0179(15)
    C47 0.0868(17) 0.0775(16) 0.1023(19) 0.0035(13) -0.0287(15) -0.0260(14)
    C34 0.0930(17) 0.114(2) 0.0592(13) 0.0266(16) 0.0154(12) 0.0115(14)
    C48 0.0638(14) 0.0815(16) 0.132(2) -0.0167(12) -0.0281(15) 0.0068(16)
_geom_special_details
;
All e.s.d.'s (except the e.s.d. in the dihedral angle between two l.s. planes)
are estimated using the full covariance matrix. The cell e.s.d.'s are taken
into account individually in the estimation of e.s.d.'s in distances, angles
and torsion angles; correlations between e.s.d.'s in cell parameters are only
used when they are defined by crystal symmetry. An approximate (isotropic)
treatment of cell e.s.d.'s is used for estimating e.s.d.'s involving l.s.
planes.
;
loop_
    _geom_bond_atom_site_label_1
    _geom_bond_atom_site_label_2
    _geom_bond_site_symmetry_2
    _geom_bond_distance
    _geom_bond_publ_flag
    N2 C19 . 1.283(2) ?
    N2 C16 . 1.4173(19) ?
    O1 C25 . 1.355(2) ?
    O1 H1 . 0.8200 ?
    C35 C34 . 1.366(4) ?
    C35 C36 . 1.368(4) ?
    C35 H35 . 0.9300 ?
    N4 C44 . 1.279(2) ?
    N4 C41 . 1.415(2) ?
    N1 C13 . 1.4115(19) ?
    N1 C1 . 1.421(2) ?
    N1 C7 . 1.427(2) ?
    O2 C50 . 1.342(2) ?
    O2 H2 . 0.8200 ?
    N3 C38 . 1.415(2) ?
    N3 C26 . 1.418(2) ?
    N3 C32 . 1.424(2) ?
    C16 C17 . 1.387(2) ?
    C16 C15 . 1.388(2) ?
    C13 C18 . 1.389(2) ?
    C13 C14 . 1.393(2) ?
    C20 C21 . 1.393(2) ?
    C20 C25 . 1.399(2) ?
    C20 C19 . 1.447(2) ?
    C7 C12 . 1.380(2) ?
    C7 C8 . 1.383(2) ?
    C19 H19 . 0.9300 ?
    C1 C6 . 1.381(2) ?
    C1 C2 . 1.385(2) ?
    C32 C33 . 1.378(3) ?
    C32 C37 . 1.380(3) ?
    C45 C46 . 1.400(3) ?
    C45 C50 . 1.402(3) ?
    C45 C44 . 1.450(2) ?
    C15 C14 . 1.377(2) ?
    C15 H15 . 0.9300 ?
    C39 C40 . 1.381(2) ?
    C39 C38 . 1.392(2) ?
    C39 H39 . 0.9300 ?
    C26 C27 . 1.381(2) ?
    C26 C31 . 1.394(2) ?
    C8 C9 . 1.385(3) ?
    C8 H8 . 0.9300 ?
    C25 C24 . 1.387(2) ?
    C21 C22 . 1.369(3) ?
    C21 H21 . 0.9300 ?
    C17 C18 . 1.379(2) ?
    C17 H17 . 0.9300 ?
    C40 C41 . 1.391(3) ?
    C40 H40 . 0.9300 ?
    C38 C43 . 1.392(3) ?
    C18 H18 . 0.9300 ?
    C12 C11 . 1.382(2) ?
    C12 H12 . 0.9300 ?
    C2 C3 . 1.385(3) ?
    C2 H2A . 0.9300 ?
    C11 C10 . 1.376(3) ?
    C11 H11 . 0.9300 ?
    C14 H14 . 0.9300 ?
    C6 C5 . 1.384(3) ?
    C6 H6 . 0.9300 ?
    C44 H44 . 0.9300 ?
    C41 C42 . 1.384(3) ?
    C50 C49 . 1.390(3) ?
    C9 C10 . 1.371(3) ?
    C9 H9 . 0.9300 ?
    C27 C28 . 1.377(3) ?
    C27 H27 . 0.9300 ?
    C43 C42 . 1.376(3) ?
    C43 H43 . 0.9300 ?
    C31 C30 . 1.380(3) ?
    C31 H31 . 0.9300 ?
    C30 C29 . 1.371(3) ?
    C30 H30 . 0.9300 ?
    C28 C29 . 1.371(3) ?
    C28 H28 . 0.9300 ?
    C46 C47 . 1.374(3) ?
    C46 H46 . 0.9300 ?
    C29 H29 . 0.9300 ?
    C3 C4 . 1.361(3) ?
    C3 H3 . 0.9300 ?
    C22 C23 . 1.372(3) ?
    C22 H22 . 0.9300 ?
    C42 H42 . 0.9300 ?
    C24 C23 . 1.377(3) ?
    C24 H24 . 0.9300 ?
    C10 H10 . 0.9300 ?
    C23 H23 . 0.9300 ?
    C37 C36 . 1.391(3) ?
    C37 H37 . 0.9300 ?
    C33 C34 . 1.390(3) ?
    C33 H33 . 0.9300 ?
    C4 C5 . 1.372(3) ?
    C4 H4 . 0.9300 ?
    C36 H36 . 0.9300 ?
    C5 H5 . 0.9300 ?
    C49 C48 . 1.367(4) ?
    C49 H49 . 0.9300 ?
    C47 C48 . 1.380(4) ?
    C47 H47 . 0.9300 ?
    C34 H34 . 0.9300 ?
    C48 H48 . 0.9300 ?
loop_
    _geom_angle_atom_site_label_1
    _geom_angle_atom_site_label_2
    _geom_angle_atom_site_label_3
    _geom_angle_site_symmetry_1
    _geom_angle_site_symmetry_3
    _geom_angle
    _geom_angle_publ_flag
    C19 N2 C16 . . 121.25(14) ?
    C25 O1 H1 . . 109.5 ?
    C34 C35 C36 . . 119.5(2) ?
    C34 C35 H35 . . 120.2 ?
    C36 C35 H35 . . 120.2 ?
    C44 N4 C41 . . 121.57(16) ?
    C13 N1 C1 . . 120.37(13) ?
    C13 N1 C7 . . 119.58(13) ?
    C1 N1 C7 . . 119.90(13) ?
    C50 O2 H2 . . 109.5 ?
    C38 N3 C26 . . 120.95(14) ?
    C38 N3 C32 . . 120.38(14) ?
    C26 N3 C32 . . 118.64(13) ?
    C17 C16 C15 . . 118.26(14) ?
    C17 C16 N2 . . 117.98(14) ?
    C15 C16 N2 . . 123.72(14) ?
    C18 C13 C14 . . 118.24(14) ?
    C18 C13 N1 . . 120.63(14) ?
    C14 C13 N1 . . 121.13(15) ?
    C21 C20 C25 . . 118.23(15) ?
    C21 C20 C19 . . 120.08(15) ?
    C25 C20 C19 . . 121.68(15) ?
    C12 C7 C8 . . 119.53(15) ?
    C12 C7 N1 . . 120.49(15) ?
    C8 C7 N1 . . 119.98(16) ?
    N2 C19 C20 . . 122.16(15) ?
    N2 C19 H19 . . 118.9 ?
    C20 C19 H19 . . 118.9 ?
    C6 C1 C2 . . 118.92(16) ?
    C6 C1 N1 . . 120.64(16) ?
    C2 C1 N1 . . 120.44(15) ?
    C33 C32 C37 . . 119.53(19) ?
    C33 C32 N3 . . 121.15(18) ?
    C37 C32 N3 . . 119.32(18) ?
    C46 C45 C50 . . 119.02(18) ?
    C46 C45 C44 . . 119.56(18) ?
    C50 C45 C44 . . 121.42(17) ?
    C14 C15 C16 . . 120.79(15) ?
    C14 C15 H15 . . 119.6 ?
    C16 C15 H15 . . 119.6 ?
    C40 C39 C38 . . 120.99(16) ?
    C40 C39 H39 . . 119.5 ?
    C38 C39 H39 . . 119.5 ?
    C27 C26 C31 . . 119.14(17) ?
    C27 C26 N3 . . 120.91(15) ?
    C31 C26 N3 . . 119.94(16) ?
    C7 C8 C9 . . 119.82(18) ?
    C7 C8 H8 . . 120.1 ?
    C9 C8 H8 . . 120.1 ?
    O1 C25 C24 . . 118.70(17) ?
    O1 C25 C20 . . 121.50(15) ?
    C24 C25 C20 . . 119.80(17) ?
    C22 C21 C20 . . 121.70(18) ?
    C22 C21 H21 . . 119.2 ?
    C20 C21 H21 . . 119.2 ?
    C18 C17 C16 . . 121.19(15) ?
    C18 C17 H17 . . 119.4 ?
    C16 C17 H17 . . 119.4 ?
    C39 C40 C41 . . 120.48(17) ?
    C39 C40 H40 . . 119.8 ?
    C41 C40 H40 . . 119.8 ?
    C43 C38 C39 . . 118.32(15) ?
    C43 C38 N3 . . 120.70(16) ?
    C39 C38 N3 . . 120.98(16) ?
    C17 C18 C13 . . 120.57(15) ?
    C17 C18 H18 . . 119.7 ?
    C13 C18 H18 . . 119.7 ?
    C7 C12 C11 . . 120.09(17) ?
    C7 C12 H12 . . 120.0 ?
    C11 C12 H12 . . 120.0 ?
    C3 C2 C1 . . 120.12(17) ?
    C3 C2 H2A . . 119.9 ?
    C1 C2 H2A . . 119.9 ?
    C10 C11 C12 . . 120.39(18) ?
    C10 C11 H11 . . 119.8 ?
    C12 C11 H11 . . 119.8 ?
    C15 C14 C13 . . 120.93(15) ?
    C15 C14 H14 . . 119.5 ?
    C13 C14 H14 . . 119.5 ?
    C1 C6 C5 . . 120.06(19) ?
    C1 C6 H6 . . 120.0 ?
    C5 C6 H6 . . 120.0 ?
    N4 C44 C45 . . 121.68(17) ?
    N4 C44 H44 . . 119.2 ?
    C45 C44 H44 . . 119.2 ?
    C42 C41 C40 . . 118.26(15) ?
    C42 C41 N4 . . 118.07(16) ?
    C40 C41 N4 . . 123.53(16) ?
    O2 C50 C49 . . 119.3(2) ?
    O2 C50 C45 . . 121.35(16) ?
    C49 C50 C45 . . 119.3(2) ?
    C10 C9 C8 . . 120.57(18) ?
    C10 C9 H9 . . 119.7 ?
    C8 C9 H9 . . 119.7 ?
    C28 C27 C26 . . 119.87(18) ?
    C28 C27 H27 . . 120.1 ?
    C26 C27 H27 . . 120.1 ?
    C42 C43 C38 . . 120.32(17) ?
    C42 C43 H43 . . 119.8 ?
    C38 C43 H43 . . 119.8 ?
    C30 C31 C26 . . 119.92(19) ?
    C30 C31 H31 . . 120.0 ?
    C26 C31 H31 . . 120.0 ?
    C29 C30 C31 . . 120.57(19) ?
    C29 C30 H30 . . 119.7 ?
    C31 C30 H30 . . 119.7 ?
    C29 C28 C27 . . 121.1(2) ?
    C29 C28 H28 . . 119.5 ?
    C27 C28 H28 . . 119.5 ?
    C47 C46 C45 . . 120.9(2) ?
    C47 C46 H46 . . 119.6 ?
    C45 C46 H46 . . 119.6 ?
    C30 C29 C28 . . 119.42(19) ?
    C30 C29 H29 . . 120.3 ?
    C28 C29 H29 . . 120.3 ?
    C4 C3 C2 . . 120.7(2) ?
    C4 C3 H3 . . 119.6 ?
    C2 C3 H3 . . 119.6 ?
    C21 C22 C23 . . 119.31(19) ?
    C21 C22 H22 . . 120.3 ?
    C23 C22 H22 . . 120.3 ?
    C43 C42 C41 . . 121.61(17) ?
    C43 C42 H42 . . 119.2 ?
    C41 C42 H42 . . 119.2 ?
    C23 C24 C25 . . 120.10(18) ?
    C23 C24 H24 . . 119.9 ?
    C25 C24 H24 . . 119.9 ?
    C9 C10 C11 . . 119.59(17) ?
    C9 C10 H10 . . 120.2 ?
    C11 C10 H10 . . 120.2 ?
    C22 C23 C24 . . 120.84(18) ?
    C22 C23 H23 . . 119.6 ?
    C24 C23 H23 . . 119.6 ?
    C32 C37 C36 . . 119.8(2) ?
    C32 C37 H37 . . 120.1 ?
    C36 C37 H37 . . 120.1 ?
    C32 C33 C34 . . 119.9(2) ?
    C32 C33 H33 . . 120.1 ?
    C34 C33 H33 . . 120.1 ?
    C3 C4 C5 . . 119.5(2) ?
    C3 C4 H4 . . 120.2 ?
    C5 C4 H4 . . 120.2 ?
    C35 C36 C37 . . 120.6(2) ?
    C35 C36 H36 . . 119.7 ?
    C37 C36 H36 . . 119.7 ?
    C4 C5 C6 . . 120.6(2) ?
    C4 C5 H5 . . 119.7 ?
    C6 C5 H5 . . 119.7 ?
    C48 C49 C50 . . 120.3(2) ?
    C48 C49 H49 . . 119.9 ?
    C50 C49 H49 . . 119.9 ?
    C46 C47 C48 . . 119.2(2) ?
    C46 C47 H47 . . 120.4 ?
    C48 C47 H47 . . 120.4 ?
    C35 C34 C33 . . 120.7(3) ?
    C35 C34 H34 . . 119.7 ?
    C33 C34 H34 . . 119.7 ?
    C49 C48 C47 . . 121.4(2) ?
    C49 C48 H48 . . 119.3 ?
    C47 C48 H48 . . 119.3 ?
loop_
    _geom_torsion_atom_site_label_1
    _geom_torsion_atom_site_label_2
    _geom_torsion_atom_site_label_3
    _geom_torsion_atom_site_label_4
    _geom_torsion_site_symmetry_1
    _geom_torsion_site_symmetry_2
    _geom_torsion_site_symmetry_3
    _geom_torsion_site_symmetry_4
    _geom_torsion
    _geom_torsion_publ_flag
    C19 N2 C16 C17 . . . . -153.60(16) ?
    C19 N2 C16 C15 . . . . 28.7(2) ?
    C1 N1 C13 C18 . . . . -144.94(17) ?
    C7 N1 C13 C18 . . . . 39.5(2) ?
    C1 N1 C13 C14 . . . . 34.5(3) ?
    C7 N1 C13 C14 . . . . -141.05(17) ?
    C13 N1 C7 C12 . . . . 44.6(2) ?
    C1 N1 C7 C12 . . . . -130.95(18) ?
    C13 N1 C7 C8 . . . . -135.76(18) ?
    C1 N1 C7 C8 . . . . 48.6(2) ?
    C16 N2 C19 C20 . . . . -175.25(15) ?
    C21 C20 C19 N2 . . . . 178.81(17) ?
    C25 C20 C19 N2 . . . . 0.3(3) ?
    C13 N1 C1 C6 . . . . -137.97(18) ?
    C7 N1 C1 C6 . . . . 37.6(2) ?
    C13 N1 C1 C2 . . . . 42.6(2) ?
    C7 N1 C1 C2 . . . . -141.80(17) ?
    C38 N3 C32 C33 . . . . 44.7(3) ?
    C26 N3 C32 C33 . . . . -133.12(19) ?
    C38 N3 C32 C37 . . . . -135.65(19) ?
    C26 N3 C32 C37 . . . . 46.5(2) ?
    C17 C16 C15 C14 . . . . 1.6(3) ?
    N2 C16 C15 C14 . . . . 179.25(16) ?
    C38 N3 C26 C27 . . . . 43.8(2) ?
    C32 N3 C26 C27 . . . . -138.44(18) ?
    C38 N3 C26 C31 . . . . -137.73(18) ?
    C32 N3 C26 C31 . . . . 40.1(2) ?
    C12 C7 C8 C9 . . . . 1.4(3) ?
    N1 C7 C8 C9 . . . . -178.22(18) ?
    C21 C20 C25 O1 . . . . 179.59(18) ?
    C19 C20 C25 O1 . . . . -1.8(3) ?
    C21 C20 C25 C24 . . . . -0.6(3) ?
    C19 C20 C25 C24 . . . . 177.94(18) ?
    C25 C20 C21 C22 . . . . 1.2(3) ?
    C19 C20 C21 C22 . . . . -177.42(18) ?
    C15 C16 C17 C18 . . . . -0.8(2) ?
    N2 C16 C17 C18 . . . . -178.64(15) ?
    C38 C39 C40 C41 . . . . -0.8(3) ?
    C40 C39 C38 C43 . . . . -0.3(3) ?
    C40 C39 C38 N3 . . . . 178.76(17) ?
    C26 N3 C38 C43 . . . . -148.57(18) ?
    C32 N3 C38 C43 . . . . 33.7(3) ?
    C26 N3 C38 C39 . . . . 32.4(3) ?
    C32 N3 C38 C39 . . . . -145.35(18) ?
    C16 C17 C18 C13 . . . . -0.3(3) ?
    C14 C13 C18 C17 . . . . 0.6(3) ?
    N1 C13 C18 C17 . . . . -179.89(16) ?
    C8 C7 C12 C11 . . . . -1.0(3) ?
    N1 C7 C12 C11 . . . . 178.60(16) ?
    C6 C1 C2 C3 . . . . 1.5(3) ?
    N1 C1 C2 C3 . . . . -179.12(17) ?
    C7 C12 C11 C10 . . . . -0.2(3) ?
    C16 C15 C14 C13 . . . . -1.2(3) ?
    C18 C13 C14 C15 . . . . 0.1(3) ?
    N1 C13 C14 C15 . . . . -179.37(16) ?
    C2 C1 C6 C5 . . . . -0.3(3) ?
    N1 C1 C6 C5 . . . . -179.68(19) ?
    C41 N4 C44 C45 . . . . 176.17(17) ?
    C46 C45 C44 N4 . . . . 179.45(19) ?
    C50 C45 C44 N4 . . . . -1.4(3) ?
    C39 C40 C41 C42 . . . . 0.5(3) ?
    C39 C40 C41 N4 . . . . -175.25(17) ?
    C44 N4 C41 C42 . . . . 154.47(19) ?
    C44 N4 C41 C40 . . . . -29.8(3) ?
    C46 C45 C50 O2 . . . . 178.58(19) ?
    C44 C45 C50 O2 . . . . -0.6(3) ?
    C46 C45 C50 C49 . . . . -0.4(3) ?
    C44 C45 C50 C49 . . . . -179.59(19) ?
    C7 C8 C9 C10 . . . . -0.6(3) ?
    C31 C26 C27 C28 . . . . 0.0(3) ?
    N3 C26 C27 C28 . . . . 178.53(17) ?
    C39 C38 C43 C42 . . . . 1.7(3) ?
    N3 C38 C43 C42 . . . . -177.35(18) ?
    C27 C26 C31 C30 . . . . 0.1(3) ?
    N3 C26 C31 C30 . . . . -178.45(16) ?
    C26 C31 C30 C29 . . . . -0.1(3) ?
    C26 C27 C28 C29 . . . . -0.1(3) ?
    C50 C45 C46 C47 . . . . -0.4(3) ?
    C44 C45 C46 C47 . . . . 178.8(2) ?
    C31 C30 C29 C28 . . . . 0.0(3) ?
    C27 C28 C29 C30 . . . . 0.1(3) ?
    C1 C2 C3 C4 . . . . -1.4(3) ?
    C20 C21 C22 C23 . . . . -0.2(3) ?
    C38 C43 C42 C41 . . . . -2.1(3) ?
    C40 C41 C42 C43 . . . . 0.9(3) ?
    N4 C41 C42 C43 . . . . 176.91(18) ?
    O1 C25 C24 C23 . . . . 178.9(2) ?
    C20 C25 C24 C23 . . . . -0.8(3) ?
    C8 C9 C10 C11 . . . . -0.6(3) ?
    C12 C11 C10 C9 . . . . 0.9(3) ?
    C21 C22 C23 C24 . . . . -1.3(3) ?
    C25 C24 C23 C22 . . . . 1.8(4) ?
    C33 C32 C37 C36 . . . . -0.1(3) ?
    N3 C32 C37 C36 . . . . -179.76(18) ?
    C37 C32 C33 C34 . . . . 0.4(3) ?
    N3 C32 C33 C34 . . . . -179.92(19) ?
    C2 C3 C4 C5 . . . . 0.2(4) ?
    C34 C35 C36 C37 . . . . -0.3(3) ?
    C32 C37 C36 C35 . . . . 0.0(3) ?
    C3 C4 C5 C6 . . . . 1.1(4) ?
    C1 C6 C5 C4 . . . . -1.0(4) ?
    O2 C50 C49 C48 . . . . -178.2(2) ?
    C45 C50 C49 C48 . . . . 0.8(3) ?
    C45 C46 C47 C48 . . . . 0.9(4) ?
    C36 C35 C34 C33 . . . . 0.6(4) ?
    C32 C33 C34 C35 . . . . -0.7(4) ?
    C50 C49 C48 C47 . . . . -0.3(4) ?
    C46 C47 C48 C49 . . . . -0.5(4) ?
loop_
    _geom_hbond_atom_site_label_D
    _geom_hbond_atom_site_label_H
    _geom_hbond_atom_site_label_A
    _geom_hbond_site_symmetry_A
    _geom_hbond_distance_DH
    _geom_hbond_distance_HA
    _geom_hbond_distance_DA
    _geom_hbond_angle_DHA
    O1 H1 N2 . 0.82 1.88 2.609(2) 147
    O2 H2 N4 . 0.82 1.86 2.590(2) 148
_iucr_refine_instructions_details
;
TITL    LLLLLL in P2(1)/c
CELL 0.71073  18.4128  21.2523  10.2080  90.000  99.834  90.000
ZERR   8.00   0.0004   0.0004   0.0002   0.000   0.001   0.000
LATT 1
SYMM -X, 0.50000+Y, 0.50000-Z
SFAC C  H  N  O
UNIT 200  160  16  8
MERG 2
L.S. 4
ACTA
BOND $H
FMAP 2
PLAN 25
SIZE 0.3 0.2 0.2
CONF
WGHT   0.100000   0.524321
FVAR 0.139760
TEMP 25
N2     3   0.650153   0.185106   0.707244  11.000000   0.039220 =
           0.052160   0.049790  -0.002860   0.003490  -0.001140
O1     4   0.524313   0.125768   0.676057  11.000000   0.064310 =
           0.106070   0.057390   0.016890   0.004060  -0.031180
AFIX 147
H1     2   0.565729   0.135949   0.713015  11.000000  -1.500000
AFIX 0
C35    1   0.717525   0.540979   1.173021  11.000000   0.083850 =
           0.116690   0.056010  -0.019580  -0.009310   0.042410
AFIX 43
H35    2   0.722932   0.555351   1.260199  11.000000  -1.200000
AFIX 0
N4     3   0.417009   0.392419   0.521121  11.000000   0.045390 =
           0.060200   0.058170  -0.000330   0.002940  -0.006290
N1     3   0.911955   0.253414   1.047860  11.000000   0.047050 =
           0.041740   0.067080  -0.005530  -0.012880   0.004760
O2     4   0.282304   0.367655   0.545811  11.000000   0.062680 =
           0.095580   0.076250   0.003340   0.017700   0.000860
AFIX 147
H2     2   0.323653   0.382922   0.565056  11.000000  -1.500000
AFIX 0
N3     3   0.694816   0.476205   0.779702  11.000000   0.048520 =
           0.074610   0.052310  -0.011920   0.005250  -0.012770
C16    1   0.716574   0.204247   0.788984  11.000000   0.036370 =
           0.046360   0.048370  -0.002130   0.004260   0.000590
C13    1   0.846542   0.237043   0.961049  11.000000   0.041470 =
           0.041130   0.050510  -0.002820  -0.001710   0.002500
C20    1   0.561313   0.191415   0.507378  11.000000   0.041090 =
           0.050470   0.046200  -0.005340   0.005400  -0.001920
C7     1   0.967554   0.206953   1.085217  11.000000   0.038100 =
           0.042620   0.055550   0.002070   0.000560   0.001020
C19    1   0.631388   0.206608   0.588883  11.000000   0.041200 =
           0.053010   0.050700  -0.001730   0.007870  -0.004450
AFIX 43
H19    2   0.663878   0.232820   0.554310  11.000000  -1.200000
AFIX 0
C1     1   0.924837   0.316690   1.090533  11.000000   0.048250 =
           0.041830   0.046890  -0.001380  -0.001160  -0.001690
C32    1   0.701915   0.497762   0.913389  11.000000   0.050870 =
           0.060260   0.051080  -0.005450   0.000970   0.000170
C45    1   0.332758   0.340287   0.352422  11.000000   0.048730 =
           0.049830   0.064680  -0.000770  -0.000960  -0.000090
C15    1   0.749330   0.262488   0.779095  11.000000   0.052170 =
           0.043410   0.054820   0.004900  -0.005140   0.004370
AFIX 43
H15    2   0.727657   0.291090   0.715229  11.000000  -1.200000
AFIX 0
C39    1   0.620597   0.406974   0.618598  11.000000   0.046440 =
           0.054270   0.059600  -0.006240   0.006680   0.000150
AFIX 43
H39    2   0.663411   0.387755   0.601632  11.000000  -1.200000
AFIX 0
C26    1   0.758792   0.473385   0.719892  11.000000   0.046360 =
           0.041840   0.057140  -0.002700   0.004570  -0.006170
C8     1   1.001659   0.201848   1.216392  11.000000   0.053020 =
           0.062860   0.053010  -0.002940   0.000130   0.007500
AFIX 43
H8     2   0.987454   0.227885   1.280749  11.000000  -1.200000
AFIX 0
C25    1   0.509929   0.152463   0.553827  11.000000   0.046370 =
           0.066740   0.049980  -0.003730   0.007450  -0.008180
C21    1   0.542789   0.216852   0.380242  11.000000   0.057580 =
           0.062690   0.052660   0.001940   0.005550  -0.007490
AFIX 43
H21    2   0.576763   0.242195   0.347462  11.000000  -1.200000
AFIX 0
C17    1   0.749195   0.163211   0.887348  11.000000   0.045920 =
           0.042880   0.051090   0.003010   0.005190  -0.004280
AFIX 43
H17    2   0.727628   0.124210   0.896129  11.000000  -1.200000
AFIX 0
C40    1   0.552975   0.386448   0.552571  11.000000   0.051660 =
           0.053630   0.057600  -0.008990   0.004590  -0.003280
AFIX 43
H40    2   0.550744   0.353990   0.490909  11.000000  -1.200000
AFIX 0
C38    1   0.625616   0.455998   0.710155  11.000000   0.046670 =
           0.054570   0.050910  -0.003080   0.004540  -0.007000
C18    1   0.813031   0.179196   0.972368  11.000000   0.049810 =
           0.040740   0.050660   0.005580  -0.000900   0.002380
AFIX 43
H18    2   0.833826   0.151005   1.037847  11.000000  -1.200000
AFIX 0
C12    1   0.988048   0.167119   0.991119  11.000000   0.052750 =
           0.053470   0.050090   0.000530   0.003160   0.002090
AFIX 43
H12    2   0.964792   0.169872   0.902967  11.000000  -1.200000
AFIX 0
C2     1   0.868632   0.352249   1.127650  11.000000   0.050670 =
           0.049030   0.059560  -0.001050   0.005710   0.001690
AFIX 43
H2A    2   0.822300   0.334510   1.125867  11.000000  -1.200000
AFIX 0
C11    1   1.043059   0.123168   1.027715  11.000000   0.052500 =
           0.059660   0.073430  -0.004940   0.013030   0.009440
AFIX 43
H11    2   1.056602   0.096350   0.964040  11.000000  -1.200000
AFIX 0
C14    1   0.813544   0.278422   0.862741  11.000000   0.052930 =
           0.038010   0.063660   0.005120  -0.004790  -0.004630
AFIX 43
H14    2   0.835183   0.317347   0.853473  11.000000  -1.200000
AFIX 0
C6     1   0.993638   0.343567   1.096905  11.000000   0.051220 =
           0.057740   0.073800  -0.006590   0.008490  -0.005260
AFIX 43
H6     2   1.032003   0.320266   1.072701  11.000000  -1.200000
AFIX 0
C44    1   0.404566   0.365861   0.407032  11.000000   0.046040 =
           0.067380   0.060030  -0.002340   0.007630  -0.004220
AFIX 43
H44    2   0.442544   0.362879   0.357856  11.000000  -1.200000
AFIX 0
C41    1   0.488193   0.413979   0.577648  11.000000   0.045050 =
           0.057090   0.053670  -0.000090   0.004670  -0.007310
C50    1   0.274106   0.342389   0.423655  11.000000   0.047510 =
           0.057950   0.075710   0.010370   0.003890  -0.000240
C9     1   1.057019   0.157863   1.251664  11.000000   0.056590 =
           0.080950   0.059920   0.004940  -0.008990   0.013890
AFIX 43
H9     2   1.080227   0.154761   1.339789  11.000000  -1.200000
AFIX 0
C27    1   0.756802   0.492350   0.589933  11.000000   0.055390 =
           0.052320   0.063590   0.005690   0.007360  -0.004250
AFIX 43
H27    2   0.712836   0.506325   0.539672  11.000000  -1.200000
AFIX 0
C43    1   0.560704   0.484102   0.733219  11.000000   0.055430 =
           0.063100   0.062960  -0.017230   0.009200  -0.001870
AFIX 43
H43    2   0.562756   0.517664   0.792199  11.000000  -1.200000
AFIX 0
C31    1   0.825274   0.452608   0.793486  11.000000   0.056500 =
           0.049170   0.068390   0.000750  -0.001880  -0.002250
AFIX 43
H31    2   0.827391   0.439648   0.881075  11.000000  -1.200000
AFIX 0
C30    1   0.887928   0.451300   0.736204  11.000000   0.048800 =
           0.049270   0.108230  -0.012320  -0.001150   0.001770
AFIX 43
H30    2   0.932205   0.437456   0.785580  11.000000  -1.200000
AFIX 0
C28    1   0.820029   0.490532   0.534916  11.000000   0.074040 =
           0.061820   0.077170   0.001320   0.025160  -0.014330
AFIX 43
H28    2   0.818305   0.503290   0.447292  11.000000  -1.200000
AFIX 0
C46    1   0.321675   0.312124   0.226548  11.000000   0.066100 =
           0.079280   0.075670  -0.016150  -0.005000   0.005460
AFIX 43
H46    2   0.360192   0.310784   0.178363  11.000000  -1.200000
AFIX 0
C29    1   0.885473   0.470226   0.607169  11.000000   0.060140 =
           0.054350   0.111010  -0.017820   0.031000  -0.011910
AFIX 43
H29    2   0.927841   0.469299   0.568972  11.000000  -1.200000
AFIX 0
C3     1   0.881314   0.414140   1.167390  11.000000   0.075800 =
           0.054910   0.068240  -0.010610   0.003780   0.012610
AFIX 43
H3     2   0.843031   0.438015   1.190244  11.000000  -1.200000
AFIX 0
C22    1   0.475847   0.205494   0.302320  11.000000   0.069570 =
           0.075400   0.051660   0.000060  -0.007100  -0.003010
AFIX 43
H22    2   0.464507   0.223039   0.217834  11.000000  -1.200000
AFIX 0
C42    1   0.493527   0.462480   0.669205  11.000000   0.046270 =
           0.067860   0.067250  -0.012900   0.009690  -0.000040
AFIX 43
H42    2   0.450646   0.480913   0.687923  11.000000  -1.200000
AFIX 0
C24    1   0.442447   0.140730   0.474008  11.000000   0.049950 =
           0.092630   0.067390  -0.008480   0.006430  -0.024060
AFIX 43
H24    2   0.408468   0.114421   0.504200  11.000000  -1.200000
AFIX 0
C10    1   1.077920   0.118842   1.157800  11.000000   0.046340 =
           0.067080   0.082530   0.004350   0.000240   0.016160
AFIX 43
H10    2   1.115429   0.089632   1.181920  11.000000  -1.200000
AFIX 0
C23    1   0.425695   0.167968   0.350183  11.000000   0.053770 =
           0.093030   0.064450  -0.011970  -0.008800  -0.010660
AFIX 43
H23    2   0.379789   0.160838   0.298312  11.000000  -1.200000
AFIX 0
C37    1   0.742168   0.551505   0.950963  11.000000   0.056960 =
           0.064180   0.069140  -0.009350  -0.003910  -0.000690
AFIX 43
H37    2   0.764209   0.573400   0.889286  11.000000  -1.200000
AFIX 0
C33    1   0.669624   0.465708   1.005807  11.000000   0.080210 =
           0.075510   0.062300   0.003550   0.014850  -0.001980
AFIX 43
H33    2   0.642671   0.429296   0.981425  11.000000  -1.200000
AFIX 0
C4     1   0.949202   0.440410   1.173364  11.000000   0.090430 =
           0.047770   0.095840  -0.015190  -0.003650  -0.008850
AFIX 43
H4     2   0.957354   0.481981   1.200365  11.000000  -1.200000
AFIX 0
C36    1   0.749665   0.572819   1.081423  11.000000   0.068980 =
           0.080260   0.083310  -0.029430  -0.021050   0.014660
AFIX 43
H36    2   0.776785   0.609062   1.106614  11.000000  -1.200000
AFIX 0
C5     1   1.005540   0.405131   1.139269  11.000000   0.068510 =
           0.065680   0.102480  -0.010000   0.004620  -0.024130
AFIX 43
H5     2   1.052181   0.422771   1.144687  11.000000  -1.200000
AFIX 0
C49    1   0.206419   0.316906   0.367537  11.000000   0.049900 =
           0.087920   0.112540   0.017860   0.000570  -0.006370
AFIX 43
H49    2   0.167062   0.318561   0.413682  11.000000  -1.200000
AFIX 0
C47    1   0.254611   0.286440   0.173313  11.000000   0.086840 =
           0.077510   0.102290  -0.026040  -0.028680   0.003450
AFIX 43
H47    2   0.247820   0.267297   0.090189  11.000000  -1.200000
AFIX 0
C34    1   0.677421   0.487911   1.135536  11.000000   0.092950 =
           0.113550   0.059200   0.011520   0.015370   0.026630
AFIX 43
H34    2   0.655121   0.466434   1.197440  11.000000  -1.200000
AFIX 0
C48    1   0.197459   0.289411   0.244758  11.000000   0.063780 =
           0.081500   0.131630   0.006770  -0.028130  -0.016740
AFIX 43
H48    2   0.151919   0.272357   0.208621  11.000000  -1.200000
AFIX
HKLF 4
END
HKLF 4
REM     LLLLLL in P2(1)/c
REM R1=  0.0492 for   6499 Fo > 4sig(Fo)  and  0.0755 for all   8961 data
REM    507 parameters refined using      0 restraints
;
data_Global
_journal_date_recd_electronic     2014-01-17
_journal_date_accepted     2014-02-12
_journal_name_full     'Acta Crystallographica, Section E'
_journal_year     2014
_journal_volume     70
_journal_issue      3
_journal_page_first     o314
_journal_page_last     o314
_journal_paper_category     QO
_journal_paper_doi     10.1107/S1600536814003195
_journal_coeditor_code     LH5685
_publ_contact_author_name     'Jie-Ying Wu'
_publ_contact_author_address
;
Department of Chemistry
Anhui University
Hefei 230039
People's Republic of China
;
_publ_contact_author_email     jywu1957@163.com
_publ_contact_author_fax     '086 0551 63861279'
_publ_contact_author_phone     '086 0551 65108151'
_publ_section_title
;
2-{(<i>E</i>)-[4-(Diphenylamino)phenyl]iminomethyl}phenol
;
loop_
    _publ_author_name
    _publ_author_address
    'Chen, Jiang'
;
Department of Chemistry
Bengbu Medical College
Bengbu 233030
People's Republic of China
;
    'Jin, Zhe-Peng'
;
Department of Chemistry
Anhui University
Hefei 230039
People's Republic of China
Key Laboratory of Functional Inorganic Materials
Chemistry
Hefei 230039
People's Republic of China
;
    'Gao, Bing-Fei'
;
Department of Chemistry
Anhui University
Hefei 230039
People's Republic of China
Key Laboratory of Functional Inorganic Materials
Chemistry
Hefei 230039
People's Republic of China
;
    'Yu, Jian-Hua'
;
Department of Chemistry
Anhui University
Hefei 230039
People's Republic of China
Key Laboratory of Functional Inorganic Materials
Chemistry
Hefei 230039
People's Republic of China
;
    'Wu, Jie-Ying'
;
Department of Chemistry
Anhui University
Hefei 230039
People's Republic of China
Key Laboratory of Functional Inorganic Materials
Chemistry
Hefei 230039
People's Republic of China
;
