# Supplementary material for: 2-{(E)-[4-(Di­phenyl­amino)­phen­yl]imino­meth­yl}phenol
Source: Acta Crystallogr Sect E Struct Rep Online. 2014 Feb 15;70(Pt 3):o314. doi: 10.1107/S1600536814003195 (PMC3998446; doi:10.1107/S1600536814003195)
Supplement: Supplementary file 2 [file e-70-0o314-Isup2.hkl]

# 
# h,k,l, Fc-squared, Fo-squared, sigma(Fo-squared) and status flag 
# 
data_I
_shelx_title '    LLLLLL in P2(1)/c' 
_shelx_refln_list_code          4 
_shelx_F_calc_maximum      232.60 
_exptl_crystal_F_000      1536.00 
_reflns_d_resolution_high  0.7717 
 
loop_ 
 _symmetry_equiv_pos_as_xyz 
 'x, y, z' 
 '-x, y+1/2, -z+1/2' 
 '-x, -y, -z' 
 'x, -y-1/2, z-1/2' 
 
_cell_length_a    18.4128 
_cell_length_b    21.2523 
_cell_length_c    10.2080 
_cell_angle_alpha  90.000 
_cell_angle_beta   99.834 
_cell_angle_gamma  90.000 
 
_shelx_F_squared_multiplier     1.000 
 
loop_ 
 _refln_index_h 
 _refln_index_k 
 _refln_index_l 
 _refln_F_squared_calc 
 _refln_F_squared_meas 
 _refln_F_squared_sigma 
 _refln_observed_status 
   2   0   0       10.95       -0.72      0.72 o 
   3   0   0     1457.85     1515.15     15.22 o 
   4   0   0    27589.51    26567.36    230.76 o 
   5   0   0     2412.72     2264.11     20.61 o 
   6   0   0        0.18        1.71      0.84 o 
   7   0   0     2753.98     2759.07     20.76 o 
   8   0   0        2.59        2.63      1.08 o 
   9   0   0       24.75       30.39      2.11 o 
  10   0   0       62.84       70.48      2.65 o 
  11   0   0     2534.34     2536.18     20.05 o 
  12   0   0     1085.52     1101.04     12.93 o 
  13   0   0      514.20      495.71      7.80 o 
  14   0   0        0.13       -2.49      2.61 o 
  15   0   0        1.33       -0.65      2.78 o 
  16   0   0     1533.09     1526.56     27.05 o 
  17   0   0        4.63        3.86      3.10 o 
  18   0   0        0.03       -2.87      2.87 o 
  19   0   0       37.47       37.30      4.22 o 
  20   0   0       20.99       11.28      3.65 o 
  21   0   0       72.05       74.58      5.36 o 
  22   0   0        5.14       -3.93      3.96 o 
  23   0   0        5.14        6.60      4.33 o 
   2   1   0     7378.83     6919.44     59.39 o 
   3   1   0     8482.39     8399.44     72.44 o 
   4   1   0      436.09      425.18      4.73 o 
   5   1   0     4495.75     4469.18     27.88 o 
   6   1   0       62.66       72.21      1.41 o 
   7   1   0      387.17      394.88      3.26 o 
   8   1   0      738.11      706.37      5.17 o 
   9   1   0     4175.37     4067.42     23.54 o 
  10   1   0      902.20      975.19      6.92 o 
  11   1   0       18.62       19.55      1.61 o 
  12   1   0      767.40      826.80      8.26 o 
  13   1   0       15.05       23.17      1.63 o 
  14   1   0     1521.29     1464.78     11.90 o 
  15   1   0       71.65       69.73      4.16 o 
  16   1   0        7.44        0.20      1.98 o 
  17   1   0      155.36      159.44      4.20 o 
  18   1   0      146.11      135.02      4.06 o 
  19   1   0       19.03       16.27      2.52 o 
  20   1   0       63.33       61.58      3.43 o 
  21   1   0        2.55        9.22      2.69 o 
  22   1   0        6.03        8.29      2.84 o 
  23   1   0        0.00       -2.17      3.04 o 
   1   2   0     2828.82     2695.30     24.19 o 
   2   2   0     6700.98     6379.97     55.04 o 
   3   2   0      336.31      325.10      5.07 o 
   4   2   0     1001.43      993.00      7.87 o 
   5   2   0     8658.33     8305.96     51.18 o 
   6   2   0      375.11      383.19      3.10 o 
   7   2   0      183.63      181.45      2.22 o 
   8   2   0      169.86      173.38      2.26 o 
   9   2   0       88.07       84.72      1.89 o 
  10   2   0      291.39      353.24      3.50 o 
  11   2   0     2237.97     2463.38     15.24 o 
  12   2   0       96.06      125.26      2.60 o 
  13   2   0        6.70        6.51      1.71 o 
  14   2   0      582.44      567.37      6.33 o 
  15   2   0      788.07      714.90      7.55 o 
  16   2   0      465.31      444.96      5.92 o 
  17   2   0      229.89      221.08      4.52 o 
  18   2   0      145.16      137.56      4.42 o 
  19   2   0        1.30        1.01      2.34 o 
  20   2   0        1.08        4.98      2.60 o 
  21   2   0       29.85       32.32      3.91 o 
  22   2   0       14.62       16.11      3.02 o 
  23   2   0        0.03        3.70      3.11 o 
   1   3   0     1907.03     1835.53     13.52 o 
   2   3   0      350.15      326.62      2.62 o 
   3   3   0      237.20      210.28      2.51 o 
   4   3   0     1248.65     1168.91      9.26 o 
   5   3   0    12581.08    12584.38     77.15 o 
   6   3   0       23.26       26.44      0.95 o 
   7   3   0      459.44      464.85      4.47 o 
   8   3   0     3371.38     3348.47     19.52 o 
   9   3   0      269.95      289.19      3.09 o 
  10   3   0      587.99      657.20      5.26 o 
  11   3   0     1442.91     1568.68     10.38 o 
  12   3   0      305.30      351.17      3.91 o 
  13   3   0       67.67       69.91      2.58 o 
  14   3   0        1.15        0.67      1.80 o 
  15   3   0     1108.46     1061.53      9.77 o 
  16   3   0       31.03       29.99      2.52 o 
  17   3   0        0.03       -2.03      2.03 o 
  18   3   0        0.99       -2.18      2.18 o 
  19   3   0      163.94      170.02      6.54 o 
  20   3   0       60.33       60.09      4.55 o 
  21   3   0        7.28        9.59      2.74 o 
  22   3   0       11.03       13.10      3.05 o 
  23   3   0        9.34       16.07      3.21 o 
   0   4   0      113.93      125.43      3.26 o 
   1   4   0     1376.76     1365.38     10.38 o 
   2   4   0    42994.00    41235.39    252.86 o 
   3   4   0      634.12      598.89      4.57 o 
   4   4   0       40.94       27.54      1.25 o 
   5   4   0     1093.78     1095.56      7.78 o 
   6   4   0      849.49      843.30      5.72 o 
   7   4   0      383.55      348.56      3.23 o 
   8   4   0      287.43      331.99      3.29 o 
   9   4   0      167.27      177.76      2.86 o 
  10   4   0       15.51       17.29      1.66 o 
  11   4   0      221.64      222.28      3.07 o 
  12   4   0       16.25       15.19      1.80 o 
  13   4   0      318.22      326.44      5.67 o 
  14   4   0      740.17      748.04      7.51 o 
  15   4   0      864.27      834.10      9.77 o 
  16   4   0       78.36       85.83      3.35 o 
  17   4   0        4.90        0.38      2.09 o 
  18   4   0      155.43      155.61      4.25 o 
  19   4   0        2.89        6.22      3.68 o 
  20   4   0       55.76       56.55      3.43 o 
  21   4   0        0.02       -1.16      2.59 o 
  22   4   0       26.41       19.24      3.59 o 
  23   4   0        9.68        7.20      3.19 o 
   1   5   0    27532.72    26554.54    189.63 o 
   2   5   0        4.60        4.82      0.81 o 
   3   5   0    14068.26    13919.12     85.21 o 
   4   5   0     4356.65     4240.08     23.93 o 
   5   5   0      733.84      735.75      5.11 o 
   6   5   0      385.27      403.03      4.94 o 
   7   5   0       26.75       20.33      1.06 o 
   8   5   0      338.30      332.88      3.44 o 
   9   5   0     4277.78     4360.55     25.32 o 
  10   5   0      218.02      193.64      2.82 o 
  11   5   0      374.49      375.73      3.99 o 
  12   5   0       66.91       49.58      2.21 o 
  13   5   0      190.42      196.02      3.79 o 
  14   5   0      201.92      207.95      4.32 o 
  15   5   0      361.80      349.65      6.58 o 
  16   5   0       55.71       59.92      2.98 o 
  17   5   0      634.24      630.67      7.56 o 
  18   5   0       21.28       20.65      2.84 o 
  19   5   0        0.45        5.88      2.38 o 
  20   5   0        0.54        1.65      2.52 o 
  21   5   0       86.26       98.71      5.18 o 
  22   5   0       76.92       93.43      4.21 o 
  23   5   0       29.54       38.96      3.57 o 
   0   6   0    26472.35    26270.31    326.90 o 
   1   6   0     1855.73     1930.93     14.77 o 
   2   6   0     2454.46     2409.60     18.11 o 
   3   6   0     4536.18     4720.51     29.73 o 
   4   6   0     2149.87     2031.76     12.08 o 
   5   6   0       10.42        9.04      0.86 o 
   6   6   0     2413.91     2528.51     13.77 o 
   7   6   0      731.15      747.71      5.02 o 
   8   6   0     3417.04     3745.78     21.89 o 
   9   6   0      720.14      867.87      6.47 o 
  10   6   0       46.47       47.97      1.68 o 
  11   6   0       18.54       21.03      1.47 o 
  12   6   0       41.67       25.36      1.98 o 
  13   6   0      165.57      149.38      3.65 o 
  14   6   0      259.70      234.16      4.30 o 
  15   6   0        6.97        6.02      1.73 o 
  16   6   0      252.93      256.49      4.93 o 
  17   6   0       43.85       41.78      4.12 o 
  18   6   0       23.46       33.21      2.79 o 
  19   6   0       97.86       86.09      3.66 o 
  20   6   0        0.27       -1.36      2.45 o 
  21   6   0        5.20        5.07      2.70 o 
  22   6   0        3.69        6.46      3.02 o 
   1   7   0     4630.53     4909.68     35.81 o 
   2   7   0      212.06      185.29      2.85 o 
   3   7   0     2146.79     2145.37     14.25 o 
   4   7   0     1192.89     1101.47      8.05 o 
   5   7   0       35.29       18.04      1.03 o 
   6   7   0     1893.28     2006.50     11.26 o 
   7   7   0       80.88       82.10      1.69 o 
   8   7   0      301.22      376.48      3.47 o 
   9   7   0       39.47       26.55      1.27 o 
  10   7   0      442.71      422.67      3.78 o 
  11   7   0       14.85       16.80      1.51 o 
  12   7   0      231.39      222.54      4.02 o 
  13   7   0       27.43       31.75      2.42 o 
  14   7   0       77.70       80.11      2.57 o 
  15   7   0       22.09       25.09      2.39 o 
  16   7   0      387.99      401.29      5.92 o 
  17   7   0      143.70      130.77      5.03 o 
  18   7   0      416.21      398.42      6.23 o 
  19   7   0        9.96       18.35      2.69 o 
  20   7   0        1.05        2.86      2.60 o 
  21   7   0        2.02        3.98      2.88 o 
  22   7   0       11.16       14.34      3.07 o 
   0   8   0      311.77      389.61      7.60 o 
   1   8   0     2089.47     1984.60     15.47 o 
   2   8   0      225.59      195.14      2.99 o 
   3   8   0     1132.23     1197.03      7.77 o 
   4   8   0        0.65       -0.55      0.55 o 
   5   8   0     1497.92     1548.74      8.99 o 
   6   8   0     1987.46     1965.31     11.13 o 
   7   8   0     1892.87     1974.59     11.28 o 
   8   8   0      914.90      949.12      6.41 o 
   9   8   0       14.30        6.54      1.32 o 
  10   8   0        5.32        5.23      1.18 o 
  11   8   0      436.47      454.63      4.17 o 
  12   8   0        0.89        3.28      1.50 o 
  13   8   0      696.60      731.82      7.51 o 
  14   8   0       39.70       28.13      1.84 o 
  15   8   0       55.28       44.63      2.50 o 
  16   8   0      161.30      148.51      6.39 o 
  17   8   0        0.65       -1.38      2.18 o 
  18   8   0       64.46       59.18      3.29 o 
  19   8   0       61.42       64.62      3.38 o 
  20   8   0       26.17       28.69      3.11 o 
  21   8   0        2.52        9.62      2.97 o 
  22   8   0        8.94        9.56      4.79 o 
   1   9   0     1859.37     1909.29     15.19 o 
   2   9   0     2245.42     2373.95     15.88 o 
   3   9   0     1571.56     1586.98      9.97 o 
   4   9   0      846.05      806.32     10.86 o 
   5   9   0      146.68      164.00      5.34 o 
   6   9   0      707.39      753.36      5.27 o 
   7   9   0        1.87        1.50      1.11 o 
   8   9   0     1991.53     2092.15     12.07 o 
   9   9   0      213.51      238.87      4.92 o 
  10   9   0      505.94      571.74      4.77 o 
  11   9   0        0.89        3.96      1.47 o 
  12   9   0     1092.20     1065.41      8.41 o 
  13   9   0     1959.94     1977.91     13.56 o 
  14   9   0        6.60        5.70      1.66 o 
  15   9   0       42.12       51.50      3.25 o 
  16   9   0       22.06       25.28      2.16 o 
  17   9   0      438.70      412.00      6.19 o 
  18   9   0       63.05       75.33      3.57 o 
  19   9   0        7.79       12.81      2.83 o 
  20   9   0       21.09       20.61      2.89 o 
  21   9   0       54.39       71.54      3.88 o 
  22   9   0        5.10        2.67      3.04 o 
   0  10   0       17.41       14.34      2.53 o 
   1  10   0     1735.97     1911.96     18.94 o 
   2  10   0      116.55      129.39      2.52 o 
   3  10   0      529.34      631.79      4.92 o 
   4  10   0      138.08      185.42      2.58 o 
   5  10   0     2170.36     2138.66     13.27 o 
   6  10   0      492.45      501.78      4.08 o 
   7  10   0        0.01        0.21      1.04 o 
   8  10   0     1169.73     1241.90      7.98 o 
   9  10   0      558.26      601.78      4.92 o 
  10  10   0      120.41      114.95      2.53 o 
  11  10   0       83.77       75.18      2.31 o 
  12  10   0      563.50      548.75      6.12 o 
  13  10   0      135.82      138.00      3.30 o 
  14  10   0       14.03       10.57      1.89 o 
  15  10   0       18.45       23.80      2.41 o 
  16  10   0        4.95        2.97      1.43 o 
  17  10   0       33.55       30.63      2.89 o 
  18  10   0      113.17      134.36      5.03 o 
  19  10   0       24.42       34.30      3.15 o 
  20  10   0        4.26        1.82      2.64 o 
  21  10   0        0.00        4.49      3.17 o 
   1  11   0     1146.54     1212.56     10.57 o 
   2  11   0     5288.25     5686.91     37.87 o 
   3  11   0      312.81      332.72      3.75 o 
   4  11   0       21.18       23.32      1.20 o 
   5  11   0       45.21       53.39      1.57 o 
   6  11   0      545.91      633.77      5.31 o 
   7  11   0      297.77      328.48      3.42 o 
   8  11   0      104.68       89.58      2.52 o 
   9  11   0       36.03       42.83      1.72 o 
  10  11   0       15.43       17.98      1.51 o 
  11  11   0      110.44      112.34      2.81 o 
  12  11   0      175.54      179.70      3.64 o 
  13  11   0      433.46      418.06      6.74 o 
  14  11   0       38.23       42.87      2.30 o 
  15  11   0      374.46      355.60      4.98 o 
  16  11   0       24.36       23.22      2.30 o 
  17  11   0      110.88      110.71      4.03 o 
  18  11   0        0.02       -0.84      2.76 o 
  19  11   0       50.89       63.88      4.33 o 
  20  11   0       31.16       21.87      4.22 o 
  21  11   0        7.41        7.68      4.10 o 
   0  12   0      600.24      497.46      5.41 o 
   1  12   0     1399.25     1483.20      9.60 o 
   2  12   0      283.79      261.74      5.09 o 
   3  12   0       33.42       26.84      1.17 o 
   4  12   0       30.67       31.25      1.30 o 
   5  12   0       49.78       47.89      1.55 o 
   6  12   0        1.72       -0.50      1.09 o 
   7  12   0        0.10       -0.18      1.16 o 
   8  12   0       86.65       79.67      2.06 o 
   9  12   0      272.81      299.25      3.56 o 
  10  12   0        6.39        4.07      1.38 o 
  11  12   0      146.39      139.79      3.13 o 
  12  12   0     1181.70     1184.89     11.31 o 
  13  12   0       89.79       93.65      3.20 o 
  14  12   0       46.05       39.10      3.04 o 
  15  12   0       19.51       16.69      2.43 o 
  16  12   0      146.01      151.01      4.08 o 
  17  12   0        3.32        2.66      2.70 o 
  18  12   0        8.36       21.03      5.17 o 
  19  12   0        1.87        4.64      3.81 o 
  20  12   0       31.35       29.18      4.47 o 
  21  12   0        8.16       -2.69      4.00 o 
   1  13   0     2526.64     2691.25     16.27 o 
   2  13   0       13.13       21.04      1.42 o 
   3  13   0      612.14      606.00      4.32 o 
   4  13   0       60.61       58.72      1.56 o 
   5  13   0      330.18      347.89      3.56 o 
   6  13   0      112.73      102.95      2.86 o 
   7  13   0      745.26      769.63      7.28 o 
   8  13   0       33.39       35.30      1.87 o 
   9  13   0        3.15        3.86      1.55 o 
  10  13   0        6.14        6.12      1.98 o 
  11  13   0      356.89      365.32      5.76 o 
  12  13   0        9.02        9.60      2.52 o 
  13  13   0      182.79      181.54      4.20 o 
  14  13   0      122.65      118.21      3.63 o 
  15  13   0      101.12      109.16      3.66 o 
  16  13   0      124.14      122.24      4.75 o 
  17  13   0       35.19       24.34      3.03 o 
  18  13   0       18.42       17.52      3.96 o 
  19  13   0       72.81       71.47      5.24 o 
  20  13   0        6.61       10.61      4.17 o 
   0  14   0      126.29      145.04      3.22 o 
   1  14   0       33.82       39.56      3.05 o 
   2  14   0       57.00       53.07      3.18 o 
   3  14   0       59.24       52.30      1.83 o 
   4  14   0     1356.96     1435.61     13.83 o 
   5  14   0        0.81       -1.26      1.26 o 
   6  14   0       62.36       55.48      2.04 o 
   7  14   0      307.20      306.51      5.18 o 
   8  14   0      100.99      103.09      3.02 o 
   9  14   0      213.45      226.59      3.85 o 
  10  14   0       26.63       24.29      2.17 o 
  11  14   0        6.11        8.63      2.02 o 
  12  14   0      441.24      422.42      5.79 o 
  13  14   0       12.12       11.57      2.64 o 
  14  14   0       41.63       31.35      3.06 o 
  15  14   0        8.54       11.83      2.76 o 
  16  14   0        0.41       -2.63      2.63 o 
  17  14   0        8.65       12.45      2.99 o 
  18  14   0        0.22        2.29      3.56 o 
  19  14   0        0.47        6.38      3.81 o 
  20  14   0        1.59       -3.81      3.81 o 
   1  15   0       37.40       33.33      2.94 o 
   2  15   0       26.25       26.60      2.15 o 
   3  15   0      270.44      276.12      4.04 o 
   4  15   0        2.04        5.33      1.44 o 
   5  15   0        0.04       -1.42      1.42 o 
   6  15   0        5.12        3.28      1.46 o 
   7  15   0       13.79        8.71      1.61 o 
   8  15   0      365.91      350.75      7.16 o 
   9  15   0       25.86       23.44      1.89 o 
  10  15   0      382.81      401.62      8.66 o 
  11  15   0      203.97      202.46      6.52 o 
  12  15   0       53.60       52.27      4.20 o 
  13  15   0        0.04        7.30      2.49 o 
  14  15   0        0.98        8.33      3.64 o 
  15  15   0       25.52       29.99      3.48 o 
  16  15   0        0.05       -1.92      2.70 o 
  17  15   0       36.63       42.74      6.60 o 
  18  15   0        1.08        0.77      3.58 o 
  19  15   0        3.16        7.20      3.96 o 
   0  16   0      174.86      192.50      7.60 o 
   1  16   0       67.02       88.59      5.91 o 
   2  16   0       27.63       31.75      3.07 o 
   3  16   0        1.16        0.37      1.80 o 
   4  16   0      164.04      195.80      3.75 o 
   5  16   0       31.76       33.26      1.93 o 
   6  16   0      456.97      471.51      6.04 o 
   7  16   0       94.76       98.75      2.71 o 
   8  16   0     1201.82     1212.37     10.35 o 
   9  16   0       30.22       24.04      2.57 o 
  10  16   0      118.25      118.78      3.96 o 
  11  16   0       40.89       32.73      2.85 o 
  12  16   0        2.33       -2.94      2.96 o 
  13  16   0       14.16       13.88      2.70 o 
  14  16   0        1.12        3.05      2.49 o 
  15  16   0        5.88        1.12      2.78 o 
  16  16   0      134.39      136.54      4.93 o 
  17  16   0        4.22        2.97      3.07 o 
  18  16   0       64.26       44.75      4.73 o 
  19  16   0        1.83       -1.79      6.65 o 
   1  17   0       66.36       69.66      3.84 o 
   2  17   0       16.63       16.18      2.82 o 
   3  17   0       12.67       18.90      2.28 o 
   4  17   0      134.72      146.90      5.72 o 
   5  17   0      124.71      113.78      3.26 o 
   6  17   0       87.19      110.75      3.75 o 
   7  17   0        0.97       -2.01      2.18 o 
   8  17   0       15.35       11.68      2.11 o 
   9  17   0       81.62       84.55      3.41 o 
  10  17   0       17.08       19.22      3.19 o 
  11  17   0      352.49      357.49      7.96 o 
  12  17   0        1.95        1.67      2.64 o 
  13  17   0        5.38       10.33      2.70 o 
  14  17   0       20.30       21.36      3.12 o 
  15  17   0      129.24      145.41      5.01 o 
  16  17   0        1.64       -2.84      2.84 o 
  17  17   0        8.05       19.13      3.48 o 
  18  17   0        4.25        4.00      3.96 o 
   0  18   0        2.32        7.17      3.98 o 
   1  18   0       70.84       79.28      9.02 o 
   2  18   0       63.59       61.60      3.14 o 
   3  18   0        0.53       -1.97      1.97 o 
   4  18   0      171.13      195.48      6.02 o 
   5  18   0      402.23      435.89      6.81 o 
   6  18   0        2.81        5.22      2.39 o 
   7  18   0       13.62        4.76      2.39 o 
   8  18   0      183.80      189.55      4.98 o 
   9  18   0       55.31       61.64      4.22 o 
  10  18   0       77.73       85.25      3.66 o 
  11  18   0       62.02       57.89      4.22 o 
  12  18   0        7.50       10.78      2.78 o 
  13  18   0       14.22        8.92      2.85 o 
  14  18   0       59.10       78.33      4.04 o 
  15  18   0       39.15       43.35      3.75 o 
  16  18   0        5.89        6.15      3.66 o 
  17  18   0        4.85        2.56      4.27 o 
   1  19   0       14.87        9.98      5.32 o 
   2  19   0       15.16       13.58      2.39 o 
   3  19   0      284.98      289.30      5.61 o 
   4  19   0      258.01      291.15      5.82 o 
   5  19   0      135.76      180.93      7.66 o 
   6  19   0        4.34       -1.33      2.28 o 
   7  19   0      464.52      502.88     11.28 o 
   8  19   0        0.00       -2.36      2.36 o 
   9  19   0        1.72        2.37      3.04 o 
  10  19   0        3.68       -0.20      2.94 o 
  11  19   0        5.34        2.87      5.32 o 
  12  19   0        0.41       -1.28      3.07 o 
  13  19   0       44.45       58.87      4.73 o 
  14  19   0        3.01        2.68      2.85 o 
  15  19   0       20.24       31.79      3.55 o 
  16  19   0        0.00       -0.42      3.20 o 
  17  19   0        3.15       -3.81      3.81 o 
   0  20   0      174.16      142.33      8.33 o 
   1  20   0        4.58       -2.56      2.82 o 
   2  20   0       40.64       43.57      4.29 o 
   3  20   0       88.73       74.53      4.47 o 
   4  20   0        5.29        9.19      2.49 o 
   5  20   0        7.54        8.21      2.39 o 
   6  20   0        6.47        4.88      2.78 o 
   7  20   0       84.41       77.95      3.75 o 
   8  20   0      154.00      161.54      6.14 o 
   9  20   0       21.53       18.39      3.84 o 
  10  20   0       17.45        6.14      3.33 o 
  11  20   0       24.25       32.35      3.96 o 
  12  20   0        2.95       -3.07      3.07 o 
  13  20   0        0.47       -3.45      3.45 o 
  14  20   0       42.93       56.34      9.31 o 
  15  20   0        5.67        6.11      4.73 o 
  16  20   0        1.19       -3.84      3.84 o 
   1  21   0        0.49        0.37      3.19 o 
   2  21   0        1.44        4.12      3.19 o 
   3  21   0        2.44        5.63      3.07 o 
   4  21   0       13.51       20.54      4.88 o 
   5  21   0      146.26      118.68      5.91 o 
   6  21   0       14.51       11.81      3.56 o 
   7  21   0        0.37       -1.04      3.40 o 
   8  21   0       30.07       41.47      4.22 o 
   9  21   0       25.54       22.11      3.84 o 
  10  21   0        2.18        0.77      3.33 o 
  11  21   0       11.87       16.73      3.96 o 
  12  21   0        8.61       10.49      4.43 o 
  13  21   0       12.91       13.48      3.96 o 
  14  21   0       47.29       52.03      4.86 o 
  15  21   0        5.48       -0.85      5.17 o 
   0  22   0       14.68       24.57      5.43 o 
   1  22   0       11.25       11.12      3.71 o 
   2  22   0       65.55       68.17      4.84 o 
   3  22   0      178.62      152.73      6.65 o 
   4  22   0      214.02      209.30      7.15 o 
   5  22   0       19.64       17.58      3.81 o 
   6  22   0       65.41       59.22      4.86 o 
   7  22   0       52.90       68.57      5.17 o 
   8  22   0        2.59        2.05      4.71 o 
   9  22   0       39.29       39.42      6.15 o 
  10  22   0       59.79       56.83      6.88 o 
  11  22   0        4.85        3.49      6.95 o 
  12  22   0        3.10        7.53      5.47 o 
  13  22   0        1.93       -3.56      3.56 o 
  14  22   0        1.47       -2.59      3.99 o 
   1  23   0       40.83       32.87      4.22 o 
   2  23   0       37.13       33.93      4.33 o 
   3  23   0       20.75       13.19      6.50 o 
   4  23   0       22.34       17.92      3.84 o 
   5  23   0       33.28       34.92      5.76 o 
   6  23   0       14.71       11.74      3.81 o 
   7  23   0       75.25       54.27      6.88 o 
   8  23   0        8.46       24.06      5.79 o 
   9  23   0       16.86       20.99      5.79 o 
  10  23   0       47.49       52.22      6.88 o 
  11  23   0       47.86       44.54      6.88 o 
  12  23   0        9.47       16.90      6.52 o 
   0  24   0      101.56      111.61      8.33 o 
   1  24   0        7.24       14.59      4.10 o 
   2  24   0        4.56       -2.97      3.71 o 
   3  24   0       31.38       33.82      4.35 o 
   4  24   0       46.53       45.78      6.50 o 
   5  24   0       16.85        6.28      7.69 o 
   6  24   0        1.52       -4.29      4.29 o 
   7  24   0        4.28       -5.07      5.07 o 
   8  24   0       83.42       77.82      7.96 o 
   9  24   0       20.85       26.11      6.15 o 
  10  24   0       55.66       74.75      7.96 o 
  11  24   0       34.57       46.08      7.24 o 
   1  25   0        5.57       -0.48      3.99 o 
   2  25   0        0.46        3.58      3.81 o 
   3  25   0        2.93        4.74      3.91 o 
   4  25   0       13.49        9.39      4.07 o 
   5  25   0        3.30        0.94      3.91 o 
   6  25   0       24.37       22.01      6.15 o 
   7  25   0        1.69       -0.51      5.07 o 
   8  25   0        8.18       -2.56      5.43 o 
   9  25   0        4.38       16.38      6.15 o 
   0  26   0        0.23       18.43      6.52 o 
   1  26   0       16.05       19.20      4.61 o 
   2  26   0        2.89        3.40      4.33 o 
   3  26   0        5.37        5.03      4.22 o 
   4  26   0        0.01        1.78      3.96 o 
   5  26   0       22.23       40.21      4.99 o 
   6  26   0        6.92       -5.79      5.79 o 
   7  26   0        0.82       -5.79      5.79 o 
   1  27   0        0.36       -4.35      4.35 o 
   2  27   0        2.99       -2.05      4.61 o 
   3  27   0        0.59       -4.17      4.17 o 
   4  27   0       85.38       86.54      6.14 o 
 -23   1   1       15.81       20.89      3.38 o 
 -22   1   1        0.68       -1.76      2.78 o 
 -21   1   1        0.00        1.05      2.64 o 
 -20   1   1       30.56       30.91      3.77 o 
 -19   1   1        5.01        2.28      2.44 o 
 -18   1   1        1.56       -2.24      2.24 o 
 -17   1   1        5.66        4.36      2.24 o 
 -16   1   1       40.01       43.08      2.78 o 
 -15   1   1      619.02      593.78      6.92 o 
 -14   1   1     1449.79     1326.42     11.22 o 
 -13   1   1      442.27      394.83      6.84 o 
 -12   1   1      360.31      343.64      4.52 o 
 -11   1   1        8.64        9.92      1.50 o 
 -10   1   1       32.86       45.06      1.81 o 
  -9   1   1      178.82      179.72      2.85 o 
  -8   1   1        2.55        1.07      0.94 o 
  -7   1   1      221.57      177.92      2.47 o 
  -6   1   1     2808.81     2649.51     15.37 o 
  -5   1   1     8240.27     7939.35     56.50 o 
  -4   1   1     2315.45     2104.36     15.60 o 
  -3   1   1      158.01      146.99      3.55 o 
  -2   1   1     2469.55     2334.56     20.86 o 
  -1   1   1     4000.14     3876.14     48.15 o 
   0   1   1      916.31      802.15      6.20 o 
   1   1   1     5733.09     5391.61     47.36 o 
   2   1   1      142.92      157.48      1.61 o 
   3   1   1     8627.90     8282.84     50.86 o 
   4   1   1     3791.69     3834.86     24.21 o 
   5   1   1       37.48       36.99      1.37 o 
   6   1   1      143.91      132.86      1.72 o 
   7   1   1     1189.19     1212.50      7.12 o 
   8   1   1      148.20      167.31      2.83 o 
   9   1   1     2955.37     3099.20     16.77 o 
  10   1   1     1378.55     1426.52      8.59 o 
  11   1   1       17.49       11.93      1.12 o 
  12   1   1      107.41       89.78      2.01 o 
  13   1   1      112.95      120.43      2.64 o 
  14   1   1      714.22      696.67      6.23 o 
  15   1   1     1131.97     1047.39      9.59 o 
  16   1   1       75.10       83.22      3.68 o 
  17   1   1        0.58        0.56      2.12 o 
  18   1   1       16.75       16.07      2.48 o 
  19   1   1       37.65       33.71      2.84 o 
  20   1   1        0.22        1.65      2.44 o 
  21   1   1       11.35       14.48      3.53 o 
  22   1   1       23.26       31.84      3.27 o 
  23   1   1       85.39      101.98      5.32 o 
 -23   2   1       16.38        7.84      3.04 o 
 -22   2   1        4.77       -2.69      2.69 o 
 -21   2   1       53.54       55.34      3.45 o 
 -20   2   1        0.00       -1.27      3.24 o 
 -19   2   1       30.33       25.14      2.84 o 
 -18   2   1       31.60       33.47      2.83 o 
 -17   2   1        2.36        3.69      2.28 o 
 -16   2   1      442.65      426.65      6.01 o 
 -15   2   1     3324.70     3107.62     31.34 o 
 -14   2   1     1219.17     1118.40     10.45 o 
 -13   2   1      234.85      242.50      8.27 o 
 -12   2   1      373.92      363.10      5.37 o 
 -11   2   1       75.15       98.07      2.76 o 
 -10   2   1      414.35      383.74      4.94 o 
  -9   2   1        4.21        5.86      1.21 o 
  -8   2   1      464.76      433.19      3.58 o 
  -7   2   1      611.62      616.13      3.98 o 
  -6   2   1     1008.56     1046.60      6.75 o 
  -5   2   1      442.50      480.16      3.57 o 
  -4   2   1     3747.58     3579.80     25.99 o 
  -3   2   1    10818.84    10126.30    251.86 o 
  -2   2   1     3446.40     3264.94     29.18 o 
  -1   2   1     2767.11     2489.65     22.27 o 
   0   2   1      566.59      518.66      4.53 o 
   1   2   1     1318.52     1293.66     12.16 o 
   2   2   1     1810.21     1755.96     13.01 o 
   3   2   1     1510.65     1483.87      9.86 o 
   4   2   1     1903.91     1865.41     12.26 o 
   5   2   1      283.25      303.11      2.68 o 
   6   2   1     5285.15     5306.84     27.27 o 
   7   2   1      581.89      608.39      4.21 o 
   8   2   1      476.81      495.50      3.76 o 
   9   2   1     2892.44     3148.82     17.05 o 
  10   2   1      139.52      148.10      2.31 o 
  11   2   1      519.01      536.45      4.94 o 
  12   2   1      768.75      761.20      6.24 o 
  13   2   1       45.86       43.29      1.90 o 
  14   2   1     1218.13     1158.45      8.79 o 
  15   2   1       25.42       31.49      2.34 o 
  16   2   1        1.70       -1.96      1.96 o 
  17   2   1       21.21       20.89      2.42 o 
  18   2   1        9.05       14.04      2.48 o 
  19   2   1       22.49       23.02      3.00 o 
  20   2   1       23.81       31.48      3.06 o 
  21   2   1       36.18       44.01      3.38 o 
  22   2   1       14.17       14.76      3.13 o 
  23   2   1        1.48        1.34      3.58 o 
 -23   3   1       24.10       33.07      3.61 o 
 -22   3   1        0.00       -2.85      2.85 o 
 -21   3   1       41.44       53.93      3.41 o 
 -20   3   1        0.98        0.19      2.45 o 
 -19   3   1       32.69       32.87      2.89 o 
 -18   3   1       95.45       95.18      3.66 o 
 -17   3   1      217.73      198.08      4.93 o 
 -16   3   1     2757.19     2684.20     20.09 o 
 -15   3   1      312.01      321.69      5.20 o 
 -14   3   1        5.06        4.13      3.24 o 
 -13   3   1      559.83      548.48      7.96 o 
 -12   3   1       89.49       80.12      2.13 o 
 -11   3   1      235.31      243.74      2.93 o 
 -10   3   1       79.51       91.44      2.19 o 
  -9   3   1       76.52       76.41      1.99 o 
  -8   3   1     2036.20     2127.90     11.71 o 
  -7   3   1      139.33      126.64      1.73 o 
  -6   3   1     1375.97     1271.76      8.06 o 
  -5   3   1     1613.58     1537.41      9.32 o 
  -4   3   1     2370.99     2254.72     28.96 o 
  -3   3   1    54101.24    50827.84    439.78 o 
  -2   3   1    12043.14    11474.30     70.82 o 
  -1   3   1    14794.58    14318.00    123.76 o 
   0   3   1     1449.19     1358.01     12.80 o 
   1   3   1     1124.34     1152.45     15.93 o 
   2   3   1    18533.22    18357.78    226.99 o 
   3   3   1     2834.35     2837.56     22.48 o 
   4   3   1     1461.72     1395.15      8.51 o 
   5   3   1     2220.21     2201.85     12.98 o 
   6   3   1     1863.40     1984.29     10.91 o 
   7   3   1     5164.68     5570.11     31.50 o 
   8   3   1      565.13      600.85      5.47 o 
   9   3   1     2641.41     2791.03     16.77 o 
  10   3   1     1174.42     1236.39      8.51 o 
  11   3   1        2.81        4.07      1.27 o 
  12   3   1       20.92       21.68      1.52 o 
  13   3   1        5.70        8.93      1.93 o 
  14   3   1      654.20      616.55      6.74 o 
  15   3   1      111.47       92.11      3.12 o 
  16   3   1       11.45       10.97      2.21 o 
  17   3   1      439.64      427.46      5.97 o 
  18   3   1      133.14      117.79      3.89 o 
  19   3   1        0.36       -2.29      2.29 o 
  20   3   1       15.91        7.44      2.55 o 
  21   3   1       18.97       20.57      3.14 o 
  22   3   1        3.07       10.47      3.05 o 
 -23   4   1       22.07       20.65      3.32 o 
 -22   4   1       20.64       17.81      3.16 o 
 -21   4   1        5.36       -1.92      2.61 o 
 -20   4   1        1.43       -2.42      2.42 o 
 -19   4   1       15.68       11.90      2.52 o 
 -18   4   1        6.13        7.38      2.48 o 
 -17   4   1       48.52       52.77      3.68 o 
 -16   4   1      331.13      322.20      5.37 o 
 -15   4   1      282.02      258.57      4.57 o 
 -14   4   1      175.89      173.46      4.76 o 
 -13   4   1     1168.99     1129.03      8.45 o 
 -12   4   1      140.94      125.62      2.62 o 
 -11   4   1       26.57       19.54      1.68 o 
 -10   4   1      143.55      138.90      2.67 o 
  -9   4   1       12.26       18.55      1.57 o 
  -8   4   1        1.09        1.41      0.78 o 
  -7   4   1     8225.94     8473.86     43.03 o 
  -6   4   1        0.31        1.66      0.59 o 
  -5   4   1     1247.34     1211.29      7.56 o 
  -4   4   1     2016.43     1936.43     12.66 o 
  -3   4   1       60.71       42.84      2.32 o 
  -2   4   1    35030.16    33569.61    205.52 o 
  -1   4   1      290.98      306.09      2.67 o 
   0   4   1    34091.39    33347.74    290.11 o 
   1   4   1    14948.02    14067.97    173.41 o 
   2   4   1    18496.09    17930.59    154.99 o 
   3   4   1      459.83      496.90      4.72 o 
   4   4   1      673.96      733.07      6.97 o 
   5   4   1     2849.85     2849.13     18.55 o 
   6   4   1      545.59      543.30      4.16 o 
   7   4   1      290.43      259.49      2.81 o 
   8   4   1     2456.78     2789.87     16.64 o 
   9   4   1      335.23      331.40      3.49 o 
  10   4   1     1578.15     1619.94     10.65 o 
  11   4   1      377.02      401.70      4.20 o 
  12   4   1       45.74       44.92      2.96 o 
  13   4   1       72.32       61.80      2.13 o 
  14   4   1        3.25       -1.17      2.93 o 
  15   4   1       17.40       21.53      2.26 o 
  16   4   1       36.52       27.99      2.44 o 
  17   4   1       41.78       45.86      3.39 o 
  18   4   1        0.42       -0.90      2.26 o 
  19   4   1      107.12      100.11      3.84 o 
  20   4   1       12.69        5.05      2.62 o 
  21   4   1       10.58       13.19      2.87 o 
  22   4   1        2.78       10.27      3.00 o 
 -23   5   1        6.75        5.71      3.64 o 
 -22   5   1        0.68       -2.71      2.71 o 
 -21   5   1        0.54       -2.52      2.52 o 
 -20   5   1       16.29       28.73      2.93 o 
 -19   5   1       43.91       34.15      2.97 o 
 -18   5   1       11.20       11.89      2.50 o 
 -17   5   1        7.10        9.39      2.30 o 
 -16   5   1        4.14        8.54      2.29 o 
 -15   5   1      855.88      877.18      9.80 o 
 -14   5   1      348.14      329.15      4.64 o 
 -13   5   1      277.13      270.90      5.09 o 
 -12   5   1       85.95       97.62      2.41 o 
 -11   5   1       12.24       16.85      1.31 o 
 -10   5   1      446.29      502.43      3.92 o 
  -9   5   1      499.69      479.44      3.75 o 
  -8   5   1     3499.08     3533.05     18.81 o 
  -7   5   1       49.31       40.01      1.29 o 
  -6   5   1     3871.81     3985.84     22.79 o 
  -5   5   1        5.72        8.53      0.72 o 
  -4   5   1     7279.41     7501.11     46.47 o 
  -3   5   1      102.22       77.27      1.98 o 
  -2   5   1    15333.96    14733.30     90.23 o 
  -1   5   1     2300.35     2311.39     14.92 o 
   0   5   1     5075.78     5011.43     36.30 o 
   1   5   1    51815.50    50159.83    433.60 o 
   2   5   1       87.14       59.25      1.92 o 
   3   5   1    10655.03    10589.53     75.31 o 
   4   5   1      514.50      565.97      4.70 o 
   5   5   1     7831.86     7825.46     48.73 o 
   6   5   1       51.70       58.48      1.45 o 
   7   5   1      164.40      191.65      3.53 o 
   8   5   1     1194.22     1305.25      8.67 o 
   9   5   1        4.61        8.65      1.19 o 
  10   5   1      471.30      547.58      4.85 o 
  11   5   1       67.02       78.40      2.13 o 
  12   5   1        0.21        2.76      1.34 o 
  13   5   1       31.98       29.41      1.82 o 
  14   5   1      345.49      343.04      4.98 o 
  15   5   1      248.27      251.20      4.66 o 
  16   5   1        0.03       -0.99      2.08 o 
  17   5   1      150.04      142.43      4.02 o 
  18   5   1        6.06        5.02      2.33 o 
  19   5   1       56.25       51.90      3.16 o 
  20   5   1        0.76        1.69      2.44 o 
  21   5   1        6.52       15.76      2.97 o 
  22   5   1       33.91       43.51      3.65 o 
 -23   6   1        5.61        1.45      3.10 o 
 -22   6   1        2.87       -2.83      2.83 o 
 -21   6   1       23.69       21.06      3.02 o 
 -20   6   1        0.39       -0.45      2.45 o 
 -19   6   1       13.23       10.04      2.81 o 
 -18   6   1        0.00       -2.24      2.24 o 
 -17   6   1      142.61      135.88      4.07 o 
 -16   6   1        1.63        0.62      2.08 o 
 -15   6   1       46.71       46.55      3.04 o 
 -14   6   1     2421.56     2359.53     15.62 o 
 -13   6   1      845.91      758.32      6.55 o 
 -12   6   1       21.11       16.57      1.64 o 
 -11   6   1      504.95      515.13      4.86 o 
 -10   6   1      428.71      472.43      3.92 o 
  -9   6   1      844.22      965.99      6.96 o 
  -8   6   1    13435.08    13758.64     76.12 o 
  -7   6   1        1.27        5.80      0.89 o 
  -6   6   1      440.62      496.99      3.60 o 
  -5   6   1     1124.74     1021.22      6.72 o 
  -4   6   1     8310.52     8071.05     44.84 o 
  -3   6   1    11423.18    11120.29     68.42 o 
  -2   6   1    13957.81    13643.12     83.66 o 
  -1   6   1       80.17       88.39      1.67 o 
   0   6   1     9228.32     9224.05     65.98 o 
   1   6   1     6198.31     5927.93     42.56 o 
   2   6   1      337.70      297.90      3.73 o 
   3   6   1     1422.38     1457.64     11.63 o 
   4   6   1       81.96       80.55      2.76 o 
   5   6   1     2346.28     2359.09     15.83 o 
   6   6   1     1884.16     1874.51     11.62 o 
   7   6   1     6961.68     7267.33     40.93 o 
   8   6   1      118.24      111.73      2.30 o 
   9   6   1       57.65       74.36      3.25 o 
  10   6   1      722.51      737.99      5.99 o 
  11   6   1      306.41      294.54      6.30 o 
  12   6   1      147.11      142.66      3.08 o 
  13   6   1      181.88      175.54      3.79 o 
  14   6   1       34.67       38.06      2.42 o 
  15   6   1      535.45      513.86      6.42 o 
  16   6   1      438.49      425.73      6.15 o 
  17   6   1      263.93      289.72      5.37 o 
  18   6   1        5.14        8.76      2.48 o 
  19   6   1       28.28       34.09      2.90 o 
  20   6   1        0.93        4.91      2.90 o 
  21   6   1       38.46       35.31      3.35 o 
  22   6   1        3.22       12.12      3.02 o 
 -22   7   1       15.26       20.29      3.20 o 
 -21   7   1        6.02       11.83      2.91 o 
 -20   7   1        3.28        1.21      2.52 o 
 -19   7   1        6.72        8.32      3.05 o 
 -18   7   1       28.37       30.00      2.87 o 
 -17   7   1      257.42      262.27      5.13 o 
 -16   7   1      122.66      113.46      3.87 o 
 -15   7   1        0.23        4.07      2.10 o 
 -14   7   1      460.90      462.23      6.62 o 
 -13   7   1        3.87        8.26      1.57 o 
 -12   7   1      182.07      169.95      3.11 o 
 -11   7   1     1380.66     1396.65      9.79 o 
 -10   7   1     1238.27     1265.74      8.84 o 
  -9   7   1       18.89       17.31      1.08 o 
  -8   7   1       53.07       76.18      1.75 o 
  -7   7   1      245.17      227.01      2.55 o 
  -6   7   1      975.36     1037.18      6.41 o 
  -5   7   1      945.58      983.38      6.65 o 
  -4   7   1        8.16        6.34      0.81 o 
  -3   7   1      471.69      458.53      4.61 o 
  -2   7   1     1058.00     1020.44      7.40 o 
  -1   7   1     1389.64     1453.21     10.03 o 
   0   7   1     9582.44     9307.05     81.91 o 
   1   7   1       28.50       26.79      1.22 o 
   2   7   1    16448.98    15995.36    134.92 o 
   3   7   1       41.27       23.57      1.27 o 
   4   7   1     2213.88     2127.41     14.38 o 
   5   7   1      218.28      194.61      2.88 o 
   6   7   1     8381.78     9224.69     51.48 o 
   7   7   1      150.66      133.42      2.35 o 
   8   7   1       32.83       20.64      1.85 o 
   9   7   1       91.78       85.88      2.10 o 
  10   7   1      544.70      571.76      5.69 o 
  11   7   1      829.93      867.40      6.96 o 
  12   7   1       39.88       52.88      3.18 o 
  13   7   1      260.34      237.51      4.20 o 
  14   7   1      154.12      144.32      3.82 o 
  15   7   1      508.91      534.24      6.60 o 
  16   7   1       21.59       19.02      2.50 o 
  17   7   1        3.98       11.52      2.42 o 
  18   7   1        6.36        4.14      2.33 o 
  19   7   1        2.62        0.98      3.00 o 
  20   7   1        0.84       -0.41      2.60 o 
  21   7   1        3.19       -2.60      2.60 o 
  22   7   1       14.04       16.42      3.19 o 
 -22   8   1        0.78       18.10      3.33 o 
 -21   8   1        0.01       -2.58      2.67 o 
 -20   8   1       34.76       28.88      3.00 o 
 -19   8   1        1.25       11.31      2.75 o 
 -18   8   1      110.88      121.55      4.06 o 
 -17   8   1      396.21      412.25      6.19 o 
 -16   8   1       15.47       16.24      2.45 o 
 -15   8   1     1249.27     1178.63      9.39 o 
 -14   8   1      183.16      193.39      3.68 o 
 -13   8   1        5.73        8.03      1.69 o 
 -12   8   1        0.08        5.21      1.47 o 
 -11   8   1       40.48       39.99      2.21 o 
 -10   8   1      151.41      156.26      2.53 o 
  -9   8   1      383.69      360.46      3.46 o 
  -8   8   1      482.46      569.92      4.44 o 
  -7   8   1       32.00       25.36      1.34 o 
  -6   8   1      739.40      743.12      5.55 o 
  -5   8   1       46.51       49.59      1.30 o 
  -4   8   1     4968.79     5235.31     27.12 o 
  -3   8   1      664.52      657.10      4.87 o 
  -2   8   1      398.89      416.41      4.59 o 
  -1   8   1      158.28      153.09      3.81 o 
   0   8   1     1000.59     1013.23      7.60 o 
   1   8   1      431.20      441.62      4.80 o 
   2   8   1     3118.95     3160.48     20.54 o 
   3   8   1     1455.72     1487.77     10.53 o 
   4   8   1      760.26      807.16      5.88 o 
   5   8   1     1728.18     1878.44     13.16 o 
   6   8   1     1280.29     1419.01      9.32 o 
   7   8   1     1002.75     1091.81      7.66 o 
   8   8   1        5.52       12.80      1.25 o 
   9   8   1       10.91       10.46      1.61 o 
  10   8   1      120.35      107.10      2.48 o 
  11   8   1       40.59       38.84      2.97 o 
  12   8   1     1120.61     1101.35      8.51 o 
  13   8   1        2.81        1.22      2.18 o 
  14   8   1       19.70       18.35      2.21 o 
  15   8   1      105.50      101.23      3.82 o 
  16   8   1      335.28      293.53      5.51 o 
  17   8   1       20.49       17.34      2.56 o 
  18   8   1        0.45        3.30      2.36 o 
  19   8   1       50.02       48.52      3.32 o 
  20   8   1        9.39       10.07      3.92 o 
  21   8   1        0.08       -1.76      3.25 o 
  22   8   1       14.99       20.98      3.72 o 
 -22   9   1        6.32       18.85      3.30 o 
 -21   9   1       98.27       97.04      5.76 o 
 -20   9   1       11.28       10.55      2.75 o 
 -19   9   1       53.22       69.72      5.71 o 
 -18   9   1        4.72        6.08      2.55 o 
 -17   9   1      214.63      208.94      4.84 o 
 -16   9   1        3.27        0.66      2.21 o 
 -15   9   1        0.56        0.98      1.79 o 
 -14   9   1       69.19       61.81      2.49 o 
 -13   9   1       22.52       26.46      2.39 o 
 -12   9   1       67.57       53.71      3.38 o 
 -11   9   1        0.31        2.00      1.36 o 
 -10   9   1      989.69     1029.88      7.82 o 
  -9   9   1      584.69      565.82      4.69 o 
  -8   9   1      793.85      787.96      5.62 o 
  -7   9   1      230.74      231.76      2.78 o 
  -6   9   1     2782.68     2873.79     17.29 o 
  -5   9   1     2069.55     1995.89     11.27 o 
  -4   9   1       21.87       17.55      1.49 o 
  -3   9   1       43.48       40.78      1.30 o 
  -2   9   1      925.25      984.89      6.22 o 
  -1   9   1      415.20      443.66      4.08 o 
   0   9   1     2237.91     2282.37     15.47 o 
   1   9   1     1152.04     1204.41      8.96 o 
   2   9   1      941.04     1013.30      7.68 o 
   3   9   1      347.79      369.17      4.56 o 
   4   9   1      566.57      573.17      4.71 o 
   5   9   1     3980.24     4302.75     24.99 o 
   6   9   1      147.34      162.81      2.68 o 
   7   9   1      223.28      242.59      3.09 o 
   8   9   1      111.12       93.94      2.88 o 
   9   9   1       89.06      106.96      3.14 o 
  10   9   1       91.76       92.85      2.44 o 
  11   9   1     1280.21     1309.06     12.07 o 
  12   9   1      439.27      447.12      5.65 o 
  13   9   1      149.98      140.12      4.50 o 
  14   9   1       50.73       50.45      2.74 o 
  15   9   1      325.85      322.31      4.68 o 
  16   9   1        0.94        3.00      1.88 o 
  17   9   1       58.78       60.36      3.19 o 
  18   9   1       38.25       46.60      3.09 o 
  19   9   1      114.60      110.19      4.06 o 
  20   9   1       15.43        9.90      4.07 o 
  21   9   1       55.63       65.18      5.21 o 
 -22  10   1       36.12       46.77      3.74 o 
 -21  10   1       16.78       20.76      3.33 o 
 -20  10   1       27.59       32.63      3.21 o 
 -19  10   1        6.76        8.27      2.61 o 
 -18  10   1        7.52        7.58      2.48 o 
 -17  10   1       18.79       15.21      2.58 o 
 -16  10   1      131.16      113.45      3.83 o 
 -15  10   1       17.58       17.23      2.00 o 
 -14  10   1       15.53       13.74      2.52 o 
 -13  10   1      179.54      175.60      3.57 o 
 -12  10   1       12.33        8.61      1.80 o 
 -11  10   1        2.13       -1.48      1.48 o 
 -10  10   1        1.81        2.04      1.36 o 
  -9  10   1      842.08      859.77      6.19 o 
  -8  10   1      525.22      535.42      4.44 o 
  -7  10   1       61.02       66.93      1.82 o 
  -6  10   1      216.54      244.52      2.93 o 
  -5  10   1      784.03      763.69      5.27 o 
  -4  10   1        0.08        2.38      0.93 o 
  -3  10   1      746.50      771.94      5.75 o 
  -2  10   1      149.13      149.33      2.18 o 
  -1  10   1        0.13       -1.70      1.70 o 
   0  10   1     8532.07     8970.56     56.29 o 
   1  10   1     1562.68     1544.86     11.22 o 
   2  10   1     2569.03     2524.02     43.65 o 
   3  10   1       60.30       62.24      3.09 o 
   4  10   1      705.54      705.64      5.56 o 
   5  10   1       12.02        6.52      1.27 o 
   6  10   1      468.24      481.02      4.00 o 
   7  10   1        6.70        2.12      1.04 o 
   8  10   1       30.70       23.45      1.37 o 
   9  10   1      100.66      111.82      3.06 o 
  10  10   1       61.61       63.29      1.94 o 
  11  10   1      234.41      224.01      3.30 o 
  12  10   1        7.15        7.96      1.75 o 
  13  10   1      217.07      210.21      3.84 o 
  14  10   1      139.88      157.46      3.61 o 
  15  10   1       77.10       64.07      3.24 o 
  16  10   1       83.15       82.07      3.33 o 
  17  10   1       98.41       87.64      3.65 o 
  18  10   1        9.55        6.06      3.65 o 
  19  10   1      230.39      217.62     10.20 o 
  20  10   1       23.14       31.27      4.59 o 
  21  10   1       69.87       93.92      6.01 o 
 -21  11   1        9.13        6.01      3.04 o 
 -20  11   1        7.98       17.06      3.10 o 
 -19  11   1       33.42       45.34      6.01 o 
 -18  11   1       18.48       22.41      2.87 o 
 -17  11   1        0.58        0.90      2.30 o 
 -16  11   1       31.56       33.85      2.34 o 
 -15  11   1        8.67        4.74      1.34 o 
 -14  11   1      354.44      358.20      4.72 o 
 -13  11   1        3.37        4.57      1.75 o 
 -12  11   1      517.31      516.76      5.59 o 
 -11  11   1        4.38        7.22      1.70 o 
 -10  11   1        0.16       -0.67      1.47 o 
  -9  11   1        6.59        6.72      1.30 o 
  -8  11   1       12.25        7.07      1.30 o 
  -7  11   1     1968.42     2077.07     12.11 o 
  -6  11   1      793.75      825.84      5.76 o 
  -5  11   1      130.19      134.14      2.93 o 
  -4  11   1       66.50       98.98      2.21 o 
  -3  11   1      800.79      892.57      5.45 o 
  -2  11   1        0.06       -0.40      0.90 o 
  -1  11   1      175.07      180.00      3.03 o 
   0  11   1      647.87      637.99      5.78 o 
   1  11   1     1702.29     1991.60     14.03 o 
   2  11   1      840.56      897.99      7.37 o 
   3  11   1     2226.19     2289.84     18.24 o 
   4  11   1     1488.28     1620.26     11.89 o 
   5  11   1     1472.04     1501.60     10.06 o 
   6  11   1       25.16       23.91      1.31 o 
   7  11   1        0.00       -1.09      1.09 o 
   8  11   1      194.36      211.56      2.96 o 
   9  11   1        3.77        4.67      1.34 o 
  10  11   1        0.52        0.97      1.37 o 
  11  11   1      427.90      440.06      5.05 o 
  12  11   1      145.36      160.49      3.82 o 
  13  11   1      298.92      286.86      5.37 o 
  14  11   1       95.26      108.49      3.42 o 
  15  11   1      285.46      281.40      5.13 o 
  16  11   1      362.63      372.44      6.68 o 
  17  11   1       13.42        6.71      2.80 o 
  18  11   1      146.96      155.91      6.52 o 
  19  11   1        2.70       10.80      5.47 o 
  20  11   1       39.57       49.10      5.10 o 
  21  11   1        6.23       21.69      4.59 o 
 -21  12   1        4.89       11.78      4.17 o 
 -20  12   1        8.90       -1.02      2.88 o 
 -19  12   1        4.97        8.59      2.91 o 
 -18  12   1       97.85       94.71      4.65 o 
 -17  12   1       11.18        8.84      2.49 o 
 -16  12   1       17.02       12.03      2.34 o 
 -15  12   1      192.31      194.32      3.92 o 
 -14  12   1        6.42        1.67      1.85 o 
 -13  12   1      232.72      239.80      4.52 o 
 -12  12   1       35.79       43.36      2.66 o 
 -11  12   1       51.32       60.29      2.30 o 
 -10  12   1       38.59       43.05      2.26 o 
  -9  12   1       16.06       13.97      1.42 o 
  -8  12   1      214.53      223.94      3.38 o 
  -7  12   1      497.73      526.14      4.51 o 
  -6  12   1       92.52       87.88      2.57 o 
  -5  12   1      224.38      198.48      2.66 o 
  -4  12   1       98.00       95.42      2.63 o 
  -3  12   1      236.13      256.95      2.65 o 
  -2  12   1      945.06     1019.98      6.72 o 
  -1  12   1        0.08       -0.99      1.46 o 
   0  12   1       96.85       94.52      2.44 o 
   1  12   1      169.68      192.75      3.19 o 
   2  12   1        1.52        3.28      1.40 o 
   3  12   1        8.20       11.61      1.43 o 
   4  12   1      188.64      194.62      3.30 o 
   5  12   1        7.99        4.87      1.24 o 
   6  12   1      245.46      255.43      3.58 o 
   7  12   1      109.56      149.46      2.93 o 
   8  12   1       72.61       84.45      2.32 o 
   9  12   1       88.76       84.62      2.45 o 
  10  12   1      220.02      208.51      3.81 o 
  11  12   1     1757.37     1830.85     12.79 o 
  12  12   1       15.14       16.19      2.16 o 
  13  12   1        3.96        9.65      2.36 o 
  14  12   1       79.76       79.97      4.37 o 
  15  12   1        0.63       -2.33      2.33 o 
  16  12   1       54.47       55.34      3.35 o 
  17  12   1        0.84        0.08      2.89 o 
  18  12   1       70.12       89.06      5.76 o 
  19  12   1       21.50       27.16      5.32 o 
  20  12   1       30.24       19.94      4.33 o 
 -20  13   1        3.78        0.67      3.65 o 
 -19  13   1       33.40       43.75      3.87 o 
 -18  13   1       14.17       14.87      4.35 o 
 -17  13   1        1.59        5.86      2.85 o 
 -16  13   1       80.99       78.41      3.27 o 
 -15  13   1       98.84       87.74      4.21 o 
 -14  13   1        9.36        9.29      2.21 o 
 -13  13   1       53.77       64.22      2.61 o 
 -12  13   1       44.16       46.02      2.31 o 
 -11  13   1      261.03      252.44      5.01 o 
 -10  13   1        1.64       -1.62      1.62 o 
  -9  13   1       12.86       16.83      1.73 o 
  -8  13   1       64.35       73.84      2.04 o 
  -7  13   1      172.48      164.83      2.79 o 
  -6  13   1      101.92      114.72      2.38 o 
  -5  13   1      226.45      209.33      2.78 o 
  -4  13   1       75.07       91.61      1.88 o 
  -3  13   1      494.41      532.09      3.99 o 
  -2  13   1        0.31       -0.93      0.93 o 
  -1  13   1      123.90      149.02      3.07 o 
   0  13   1      281.69      298.67      4.10 o 
   1  13   1      161.08      139.86      3.02 o 
   2  13   1     2674.85     2673.86     21.45 o 
   3  13   1       99.61      121.68      2.78 o 
   4  13   1        8.71        5.35      1.41 o 
   5  13   1      105.47      110.80      3.93 o 
   6  13   1       15.35       17.98      1.57 o 
   7  13   1        6.83        9.20      1.47 o 
   8  13   1       17.32       18.10      1.72 o 
   9  13   1       84.38       83.68      2.49 o 
  10  13   1     1458.42     1479.80     12.03 o 
  11  13   1        3.55        8.60      2.55 o 
  12  13   1      157.23      149.33      5.24 o 
  13  13   1       30.39       32.35      2.91 o 
  14  13   1       42.73       37.42      2.98 o 
  15  13   1      323.70      282.07      5.97 o 
  16  13   1        5.66       -0.10      2.71 o 
  17  13   1       36.88       35.97      3.39 o 
  18  13   1       52.48       45.73      4.73 o 
  19  13   1        0.68        0.26      6.06 o 
  20  13   1       45.84       63.24      5.61 o 
 -20  14   1       18.99       21.13      4.22 o 
 -19  14   1       12.36       10.58      5.91 o 
 -18  14   1       40.56       49.74      5.76 o 
 -17  14   1       19.41       36.44      3.43 o 
 -16  14   1        3.10        3.29      2.20 o 
 -15  14   1       63.92       61.21      3.03 o 
 -14  14   1      103.96       97.13      3.47 o 
 -13  14   1       18.83       15.04      2.25 o 
 -12  14   1      108.15      103.88      3.87 o 
 -11  14   1      354.80      370.44      5.45 o 
 -10  14   1      109.20      106.18      3.73 o 
  -9  14   1      121.36      111.53      4.31 o 
  -8  14   1       50.98       48.18      1.87 o 
  -7  14   1      303.24      312.79      3.64 o 
  -6  14   1        0.05       -1.36      1.36 o 
  -5  14   1       25.67       30.15      1.48 o 
  -4  14   1       22.79       28.91      1.34 o 
  -3  14   1      220.30      246.83      3.09 o 
  -2  14   1       25.16       41.64      1.75 o 
  -1  14   1      478.10      520.61      5.51 o 
   0  14   1      118.71      111.73      2.85 o 
   1  14   1     1768.52     1858.55     15.72 o 
   2  14   1      374.75      382.69      5.49 o 
   3  14   1      321.29      362.59      5.43 o 
   4  14   1      407.34      443.33      5.57 o 
   5  14   1        7.90       10.98      1.62 o 
   6  14   1     1396.54     1409.70     11.30 o 
   7  14   1       67.28       57.63      2.48 o 
   8  14   1      847.36      883.35      8.41 o 
   9  14   1      130.05      120.74      4.31 o 
  10  14   1      126.44      112.35      4.11 o 
  11  14   1        0.19       -0.51      2.36 o 
  12  14   1       15.83       16.53      2.55 o 
  13  14   1       34.87       25.58      2.91 o 
  14  14   1      164.29      147.49      4.73 o 
  15  14   1       26.77       30.88      3.12 o 
  16  14   1       78.32       80.78      3.96 o 
  17  14   1        0.31        3.53      3.29 o 
  18  14   1       54.21       67.65      4.04 o 
  19  14   1        0.03        8.94      4.73 o 
 -19  15   1        0.84       -0.51      3.84 o 
 -18  15   1        0.12        2.26      3.45 o 
 -17  15   1       12.63       18.60      3.81 o 
 -16  15   1       90.96       97.58      4.18 o 
 -15  15   1        1.76       -1.86      2.16 o 
 -14  15   1        0.29       -2.20      2.20 o 
 -13  15   1        4.85       11.14      2.17 o 
 -12  15   1       17.07       19.23      2.21 o 
 -11  15   1       23.70       27.69      2.95 o 
 -10  15   1        0.11       -1.66      1.66 o 
  -9  15   1      106.97      110.76      3.18 o 
  -8  15   1      270.36      278.87      4.00 o 
  -7  15   1       30.47       26.51      1.82 o 
  -6  15   1        4.68        0.88      1.46 o 
  -5  15   1       15.51       16.36      1.80 o 
  -4  15   1      239.41      214.03      3.42 o 
  -3  15   1       55.91       60.51      2.53 o 
  -2  15   1       70.79       83.09      2.24 o 
  -1  15   1     1109.97     1150.01     12.12 o 
   0  15   1      360.39      394.16      4.78 o 
   1  15   1        1.26        0.03      1.58 o 
   2  15   1       20.50       19.38      2.15 o 
   3  15   1      266.08      261.49      4.94 o 
   4  15   1        5.47        3.41      1.41 o 
   5  15   1       15.56       17.07      1.87 o 
   6  15   1       22.96       28.01      2.49 o 
   7  15   1        1.90       -1.50      1.94 o 
   8  15   1       11.87        3.86      2.18 o 
   9  15   1      191.63      187.98      4.19 o 
  10  15   1      333.73      353.71      5.76 o 
  11  15   1       69.35       59.57      3.33 o 
  12  15   1        0.02       -2.34      2.34 o 
  13  15   1       14.02       16.77      2.82 o 
  14  15   1       20.86       23.24      3.05 o 
  15  15   1       32.96       40.07      3.40 o 
  16  15   1       28.63       29.17      3.30 o 
  17  15   1       21.43       27.60      3.35 o 
  18  15   1        1.50        6.15      4.73 o 
  19  15   1       52.31       40.69      4.95 o 
 -19  16   1        3.39       -1.54      3.84 o 
 -18  16   1        0.17        3.33      3.58 o 
 -17  16   1       26.93       29.09      3.33 o 
 -16  16   1       23.28       30.27      3.27 o 
 -15  16   1        0.06       -1.99      2.49 o 
 -14  16   1        7.31        6.96      2.64 o 
 -13  16   1      180.47      175.60      4.31 o 
 -12  16   1       15.61       12.35      2.11 o 
 -11  16   1      124.99      125.34      4.31 o 
 -10  16   1       30.40       34.69      2.88 o 
  -9  16   1        1.80       -1.47      2.26 o 
  -8  16   1       93.13       86.23      2.57 o 
  -7  16   1        8.54        8.51      1.98 o 
  -6  16   1      304.54      304.43      4.68 o 
  -5  16   1      198.81      199.85      4.00 o 
  -4  16   1      629.26      629.90     11.32 o 
  -3  16   1       68.01       56.39      2.61 o 
  -2  16   1      284.23      301.83      4.98 o 
  -1  16   1       17.88       20.56      2.87 o 
   0  16   1      137.33      144.84      3.36 o 
   1  16   1       50.12       47.10      2.26 o 
   2  16   1       10.35       10.02      2.15 o 
   3  16   1       86.29       84.73      3.78 o 
   4  16   1      243.68      252.94      6.87 o 
   5  16   1       40.06       43.09      2.34 o 
   6  16   1       19.14       20.62      2.16 o 
   7  16   1        0.00        1.54      1.38 o 
   8  16   1        0.44       -1.34      2.03 o 
   9  16   1      400.69      403.28      5.78 o 
  10  16   1      113.47      110.24      3.96 o 
  11  16   1       14.00       13.83      2.90 o 
  12  16   1       39.75       35.07      3.05 o 
  13  16   1       26.90       31.61      3.12 o 
  14  16   1        0.00       -1.26      2.61 o 
  15  16   1        8.10       18.31      3.17 o 
  16  16   1        0.30        3.96      3.05 o 
  17  16   1        0.01        9.35      3.26 o 
  18  16   1       28.40       26.18      3.60 o 
 -18  17   1        0.01        2.22      3.71 o 
 -17  17   1        1.59        0.70      2.99 o 
 -16  17   1       86.33       96.13      4.31 o 
 -15  17   1        1.16        6.09      2.78 o 
 -14  17   1       50.90       58.35      3.62 o 
 -13  17   1       10.19        6.43      2.57 o 
 -12  17   1        0.85       -1.77      1.77 o 
 -11  17   1       20.54       20.34      2.70 o 
 -10  17   1       24.29       20.99      2.76 o 
  -9  17   1       17.18       24.55      2.70 o 
  -8  17   1       28.12       28.20      2.89 o 
  -7  17   1      116.43      105.06      3.24 o 
  -6  17   1      746.53      774.59      7.76 o 
  -5  17   1      528.71      545.18      7.29 o 
  -4  17   1        4.56        1.62      1.79 o 
  -3  17   1       14.33        6.35      1.97 o 
  -2  17   1        2.17        2.56      2.56 o 
  -1  17   1        1.41       -1.12      2.68 o 
   0  17   1      155.83      143.08      5.24 o 
   1  17   1        0.14       -1.12      2.68 o 
   2  17   1        1.00       -2.42      2.42 o 
   3  17   1      363.69      355.86      7.18 o 
   4  17   1       96.41       99.79      3.19 o 
   5  17   1      108.27      103.47      3.24 o 
   6  17   1       10.49       15.42      2.26 o 
   7  17   1       18.95       19.30      2.21 o 
   8  17   1        2.25        3.57      1.89 o 
   9  17   1      295.62      293.54      5.29 o 
  10  17   1       32.22       35.74      3.27 o 
  11  17   1      148.72      137.13      4.51 o 
  12  17   1        4.05       -2.75      3.41 o 
  13  17   1        0.47       -2.64      2.64 o 
  14  17   1        0.19       -2.72      2.72 o 
  15  17   1        6.80        6.95      3.03 o 
  16  17   1        5.37       11.60      3.27 o 
  17  17   1        0.70        2.16      3.20 o 
  18  17   1        0.03        9.30      3.54 o 
 -17  18   1        2.03        6.28      3.05 o 
 -16  18   1       16.62       17.00      4.44 o 
 -15  18   1        0.46       -0.34      2.72 o 
 -14  18   1        0.72       -3.19      3.19 o 
 -13  18   1       12.40        9.33      3.30 o 
 -12  18   1       28.94       21.36      3.58 o 
 -11  18   1        9.05        8.72      3.04 o 
 -10  18   1       22.80       19.02      3.30 o 
  -9  18   1      107.09      122.37      5.21 o 
  -8  18   1       17.66       12.80      2.45 o 
  -7  18   1      456.62      510.37      6.36 o 
  -6  18   1      391.69      432.37      5.82 o 
  -5  18   1      337.06      337.43      5.96 o 
  -4  18   1       49.53       53.80      3.84 o 
  -3  18   1       49.33       47.81      3.71 o 
  -2  18   1      314.38      322.38      7.15 o 
  -1  18   1       57.62       47.20      4.14 o 
   0  18   1       31.79       33.61      3.45 o 
   1  18   1        7.32        4.27      2.94 o 
   2  18   1      467.08      460.96      8.70 o 
   3  18   1      142.11      121.15      4.55 o 
   4  18   1     1093.15     1166.41     14.83 o 
   5  18   1      267.50      282.50      5.83 o 
   6  18   1       44.19       49.43      3.00 o 
   7  18   1      122.54      117.79      3.51 o 
   8  18   1       16.06       10.74      1.98 o 
   9  18   1        4.06        0.43      2.23 o 
  10  18   1       14.83       27.68      3.74 o 
  11  18   1       27.54       25.27      3.14 o 
  12  18   1       33.32       35.29      3.20 o 
  13  18   1        6.42        9.60      2.99 o 
  14  18   1       25.95       30.54      3.48 o 
  15  18   1       16.64       17.41      3.34 o 
  16  18   1       36.42       48.45      3.94 o 
  17  18   1       14.09       24.13      3.75 o 
 -17  19   1        0.36       -3.71      3.71 o 
 -16  19   1        7.21        7.68      3.84 o 
 -15  19   1        8.42       15.62      3.84 o 
 -14  19   1        0.31        3.24      3.45 o 
 -13  19   1       10.31        2.73      3.45 o 
 -12  19   1       13.53       11.74      4.58 o 
 -11  19   1        1.74       -2.87      2.87 o 
 -10  19   1        8.55        6.25      4.58 o 
  -9  19   1      122.54      127.95      5.36 o 
  -8  19   1        0.11       -0.46      2.68 o 
  -7  19   1       80.02       73.19      4.47 o 
  -6  19   1      175.91      141.40     11.23 o 
  -5  19   1      130.13      133.92      4.46 o 
  -4  19   1        1.71        5.30      4.43 o 
  -3  19   1       28.57       34.40      7.09 o 
  -2  19   1        2.35       -2.84      5.02 o 
  -1  19   1       16.52       19.96      3.19 o 
   0  19   1        3.97       13.31      3.19 o 
   1  19   1        0.40       -2.56      2.82 o 
   2  19   1       44.81       55.49      4.73 o 
   3  19   1      375.51      350.85      6.22 o 
   4  19   1        0.71        3.35      2.39 o 
   5  19   1      205.18      213.67      5.33 o 
   6  19   1      156.99      152.06      4.59 o 
   7  19   1       31.15       38.74      3.24 o 
   8  19   1      165.23      179.11      5.28 o 
   9  19   1      109.31      110.90      5.24 o 
  10  19   1      144.77      157.54      5.01 o 
  11  19   1       13.36        8.35      3.99 o 
  12  19   1      241.73      268.01      8.59 o 
  13  19   1        2.46       -2.91      2.91 o 
  14  19   1       11.44       10.44      4.32 o 
  15  19   1       13.06        8.76      3.27 o 
  16  19   1        0.19        2.75      3.19 o 
 -16  20   1        2.78        1.28      3.84 o 
 -15  20   1       11.76       16.35      5.47 o 
 -14  20   1        8.67       20.87      4.22 o 
 -13  20   1       57.59       68.06      4.99 o 
 -12  20   1        3.98       -0.57      8.28 o 
 -11  20   1       15.18        6.92      3.19 o 
 -10  20   1        1.38        3.07      4.71 o 
  -9  20   1      153.98      176.12      9.05 o 
  -8  20   1      277.20      265.71     10.50 o 
  -7  20   1        0.06       -3.07      3.07 o 
  -6  20   1        0.24        5.63      3.84 o 
  -5  20   1      279.11      292.82      7.29 o 
  -4  20   1       81.87       86.57      4.73 o 
  -3  20   1       25.18       31.49      3.71 o 
  -2  20   1      203.45      218.53      6.52 o 
  -1  20   1       48.50       57.35      4.22 o 
   0  20   1        0.06       -2.94      2.94 o 
   1  20   1        2.11       -2.94      2.94 o 
   2  20   1      109.18      120.89      5.76 o 
   3  20   1        3.54       -2.14      2.14 o 
   4  20   1      109.82       94.58      4.03 o 
   5  20   1      169.55      168.60      4.89 o 
   6  20   1       15.21        7.09      2.70 o 
   7  20   1       26.39       18.82      3.01 o 
   8  20   1       80.69       88.94      4.07 o 
   9  20   1       42.88       41.57      4.10 o 
  10  20   1       27.27       13.86      3.45 o 
  11  20   1        5.76        7.98      3.45 o 
  12  20   1        4.50        3.60      3.69 o 
  13  20   1        8.75        8.37      3.26 o 
  14  20   1       21.24       28.91      3.68 o 
  15  20   1        2.85       -2.68      3.17 o 
 -15  21   1        7.88        5.12      4.10 o 
 -14  21   1       22.43       16.90      5.79 o 
 -13  21   1        2.36        2.05      5.43 o 
 -12  21   1        2.26        3.58      5.07 o 
 -11  21   1        9.43        5.63      5.07 o 
 -10  21   1       81.56       70.65      6.88 o 
  -9  21   1       66.81       80.89      7.24 o 
  -8  21   1        0.05        0.00      4.71 o 
  -7  21   1        0.03       -3.98      3.98 o 
  -6  21   1        2.27       -4.73      4.73 o 
  -5  21   1       23.19       17.65      3.71 o 
  -4  21   1       72.52       78.78      4.86 o 
  -3  21   1       81.32       69.66      4.47 o 
  -2  21   1       36.24       38.32      4.07 o 
  -1  21   1      128.52      133.92      5.76 o 
   0  21   1      146.63      145.35      8.57 o 
   1  21   1       41.20       36.69      3.96 o 
   2  21   1       82.96       82.75      3.87 o 
   3  21   1       58.75       50.75      3.40 o 
   4  21   1       31.89       29.76      3.05 o 
   5  21   1       66.63       59.28      3.64 o 
   6  21   1      112.91      102.14      4.54 o 
   7  21   1      155.90      157.49      7.83 o 
   8  21   1       36.34       42.99      3.58 o 
   9  21   1       42.31       44.38      4.35 o 
  10  21   1       11.14       20.49      6.50 o 
  11  21   1        0.02       -3.58      3.58 o 
  12  21   1        2.77        4.35      4.29 o 
  13  21   1       50.69       58.18      5.10 o 
  14  21   1        1.26        4.95      3.91 o 
 -14  22   1       11.07        4.10      6.15 o 
 -13  22   1        0.31       -5.07      5.07 o 
 -12  22   1        1.81       -5.43      5.43 o 
 -11  22   1        5.62       10.75      5.07 o 
 -10  22   1       54.72       53.25      6.88 o 
  -9  22   1       17.46       27.65      5.79 o 
  -8  22   1        9.69        6.66      4.71 o 
  -7  22   1       66.25       53.76      6.52 o 
  -6  22   1       17.68       10.24      3.58 o 
  -5  22   1        0.93        1.02      3.58 o 
  -4  22   1        1.00       -0.04      3.45 o 
  -3  22   1       17.32       19.64      5.62 o 
  -2  22   1       33.45       38.02      4.47 o 
  -1  22   1        0.41       -0.16      3.30 o 
   0  22   1       32.89       23.27      3.71 o 
   1  22   1       10.25        4.32      3.56 o 
   2  22   1       48.23       45.66      4.35 o 
   3  22   1        9.41        4.57      9.16 o 
   4  22   1       29.54       16.98      3.91 o 
   5  22   1       91.37       92.98      4.23 o 
   6  22   1       44.39       39.76      3.64 o 
   7  22   1        6.21        2.39      2.93 o 
   8  22   1       13.64       12.80      3.58 o 
   9  22   1        0.76        7.59      3.56 o 
  10  22   1       12.76       19.71      4.10 o 
  11  22   1        9.82       10.50      3.84 o 
  12  22   1       18.72       20.56      7.69 o 
  13  22   1        2.49       -3.84      3.84 o 
 -13  23   1        0.37       -5.79      5.79 o 
 -12  23   1        0.02       -3.58      5.43 o 
 -11  23   1       14.47        3.58      5.43 o 
 -10  23   1       81.32       92.67      7.96 o 
  -9  23   1        0.31       -4.61      4.71 o 
  -8  23   1        2.24       -4.71      4.71 o 
  -7  23   1       86.12       92.67      7.96 o 
  -6  23   1       29.26       22.35      4.07 o 
  -5  23   1       35.40       42.79      5.02 o 
  -4  23   1       41.70       53.56      4.86 o 
  -3  23   1       12.56       11.09      3.81 o 
  -2  23   1        6.12        4.77      3.65 o 
  -1  23   1        3.12        1.04      3.71 o 
   0  23   1        4.26       -3.33      3.33 o 
   1  23   1       11.34       11.26      4.43 o 
   2  23   1      100.17       99.83      7.09 o 
   3  23   1       53.72       58.81      4.86 o 
   4  23   1        1.72        6.04      3.81 o 
   5  23   1        9.10        2.05      3.84 o 
   6  23   1       55.26       56.18      5.10 o 
   7  23   1       19.62       21.35      4.33 o 
   8  23   1       53.18       49.08      4.73 o 
   9  23   1        9.41        8.74      3.71 o 
  10  23   1        0.22       -1.99      3.45 o 
  11  23   1        5.54        3.33      3.84 o 
  12  23   1        3.78       -3.96      3.96 o 
 -11  24   1       13.03       16.38      6.52 o 
 -10  24   1        0.09       -5.43      5.43 o 
  -9  24   1        3.04        4.61      5.07 o 
  -8  24   1       14.37       25.09      5.79 o 
  -7  24   1        4.80       11.78      5.79 o 
  -6  24   1       80.32       87.55      7.96 o 
  -5  24   1        0.84       -3.33      3.58 o 
  -4  24   1       19.74       19.71      4.10 o 
  -3  24   1       27.87       34.58      4.47 o 
  -2  24   1       44.93       39.68      4.73 o 
  -1  24   1        2.83       -5.32      5.32 o 
   0  24   1        0.03        2.46      3.91 o 
   1  24   1       40.58       39.22      4.73 o 
   2  24   1        1.13        1.67      3.91 o 
   3  24   1        0.92       -0.83      3.71 o 
   4  24   1       57.81       72.94      6.06 o 
   5  24   1        0.07        7.88      3.96 o 
   6  24   1        3.44       -3.96      3.96 o 
   7  24   1       10.27       19.56      4.22 o 
   8  24   1        1.69       -0.51      5.07 o 
   9  24   1        1.48       -5.43      5.43 o 
  10  24   1        4.55        6.14      5.79 o 
  11  24   1       24.20       15.87      6.52 o 
  -9  25   1        5.47       -4.61      5.43 o 
  -8  25   1        0.00       -5.79      5.79 o 
  -7  25   1        0.88       -4.71      4.71 o 
  -6  25   1        8.00       10.24      5.79 o 
  -5  25   1        2.55        0.51      4.10 o 
  -4  25   1        0.20       -1.79      3.84 o 
  -3  25   1        0.13       -3.56      3.56 o 
  -2  25   1       12.55       12.54      4.35 o 
  -1  25   1       26.80       26.16      5.47 o 
   0  25   1       47.55       44.04      5.12 o 
   1  25   1        3.22        7.22      3.96 o 
   2  25   1        1.70       -3.71      3.71 o 
   3  25   1        1.64       -1.34      4.00 o 
   4  25   1       61.10       72.21      5.46 o 
   5  25   1       34.60       39.30      9.31 o 
   6  25   1       12.13       11.37      4.47 o 
   7  25   1        0.02        5.63      5.43 o 
   8  25   1        0.03       -3.07      5.43 o 
   9  25   1        0.16       10.75      5.79 o 
  -7  26   1       12.43       11.26      6.15 o 
  -6  26   1        6.50       12.29      6.52 o 
  -5  26   1       12.11       12.29      6.15 o 
  -4  26   1       31.26       35.48      5.12 o 
  -3  26   1        0.00       -2.43      3.96 o 
  -2  26   1       36.51       37.37      4.99 o 
  -1  26   1       29.29       24.32      4.61 o 
   0  26   1        9.06        6.78      4.22 o 
   1  26   1        2.58       -4.10      4.10 o 
   2  26   1       20.08       15.36      4.35 o 
   3  26   1        1.59        4.11      4.22 o 
   4  26   1        0.20       -4.22      4.22 o 
   5  26   1        0.04        2.38      4.33 o 
   6  26   1        0.46       -4.33      4.33 o 
   7  26   1        8.97        2.05      5.79 o 
  -4  27   1        0.01       -4.10      4.10 o 
  -3  27   1        0.04       -4.22      4.22 o 
  -2  27   1        0.26       -4.10      4.10 o 
  -1  27   1        7.65        5.47      4.47 o 
   0  27   1       41.94       49.41      5.38 o 
   1  27   1        5.21       -4.22      4.22 o 
   2  27   1        1.68       -0.36      4.59 o 
   3  27   1       13.40       15.10      5.32 o 
 -23   0   2        7.31       13.06      4.35 o 
 -22   0   2       31.25       36.63      4.73 o 
 -21   0   2       16.60       15.84      4.43 o 
 -20   0   2        1.54        0.90      3.71 o 
 -19   0   2      371.65      341.71      8.44 o 
 -18   0   2       30.08       29.59      3.81 o 
 -17   0   2      359.06      376.77      9.02 o 
 -16   0   2      204.27      209.32      6.52 o 
 -15   0   2       40.38       44.12      3.84 o 
 -14   0   2      195.55      166.69      5.24 o 
 -13   0   2       14.43       19.98      2.82 o 
 -12   0   2      261.06      277.17      5.87 o 
 -11   0   2       18.42       16.69      1.23 o 
 -10   0   2     1343.53     1475.57     12.23 o 
  -9   0   2     2568.78     2676.35     20.57 o 
  -8   0   2      660.81      683.93      6.34 o 
  -7   0   2     7153.80     7183.08     51.82 o 
  -6   0   2     3003.44     2911.34     27.13 o 
  -5   0   2     6243.03     6261.54     55.55 o 
  -4   0   2       88.41       99.60      5.17 o 
  -3   0   2    33854.73    32397.42    281.84 o 
  -2   0   2     8137.37     8197.89     71.42 o 
  -1   0   2    10559.93     9710.57    118.38 o 
   0   0   2       24.65       16.62      1.63 o 
   1   0   2     8878.92     8679.46    107.88 o 
   2   0   2        1.82        0.51      1.81 o 
   3   0   2    14468.48    14074.49    121.96 o 
   4   0   2      403.28      492.87      4.86 o 
   5   0   2      631.70      673.77      6.32 o 
   6   0   2       27.19       25.00      1.67 o 
   7   0   2      234.28      246.33      4.57 o 
   8   0   2     4384.03     5249.28     38.80 o 
   9   0   2      151.50      174.79      3.47 o 
  10   0   2      582.12      691.45      9.34 o 
  11   0   2      316.60      338.82      7.27 o 
  12   0   2      328.87      353.42      5.22 o 
  13   0   2      307.05      274.18      5.01 o 
  14   0   2        3.87        9.74      2.18 o 
  15   0   2       41.40       40.61      2.75 o 
  16   0   2       59.45       69.63      4.10 o 
  17   0   2      507.93      474.79      9.08 o 
  18   0   2       64.18       67.95      4.61 o 
  19   0   2        2.95       -2.95      2.95 o 
  20   0   2        2.45        5.16      3.71 o 
  21   0   2       69.26       87.45      8.13 o 
  22   0   2       54.40       61.12      9.02 o 
 -23   1   2       56.98       75.71      4.20 o 
 -22   1   2       18.35       22.22      3.28 o 
 -21   1   2        1.17        1.51      2.64 o 
 -20   1   2       40.34       43.80      3.34 o 
 -19   1   2        5.20       -0.11      2.56 o 
 -18   1   2       99.73      108.28      3.83 o 
 -17   1   2      156.95      162.63      7.26 o 
 -16   1   2      811.24      774.55      8.37 o 
 -15   1   2      154.01      166.18      4.16 o 
 -14   1   2     1411.97     1357.98     14.95 o 
 -13   1   2      502.26      467.15      5.65 o 
 -12   1   2       87.35       92.62      2.75 o 
 -11   1   2        0.31        3.18      1.02 o 
 -10   1   2      136.56      175.63      2.62 o 
  -9   1   2      242.54      281.61      2.95 o 
  -8   1   2      468.54      469.22      3.92 o 
  -7   1   2      479.37      516.54      4.49 o 
  -6   1   2     3416.39     3157.13     18.28 o 
  -5   1   2     5144.10     4738.00     26.81 o 
  -4   1   2     1937.37     1933.60     14.76 o 
  -3   1   2    21711.05    20194.63    142.18 o 
  -2   1   2    37389.04    34660.20    906.20 o 
  -1   1   2     7299.57     7027.47     49.95 o 
   0   1   2     4919.22     4742.67     29.55 o 
   1   1   2     4768.01     4743.26     47.00 o 
   2   1   2     2986.70     3003.94     22.21 o 
   3   1   2       71.34       60.17      1.79 o 
   4   1   2        0.32       -0.67      0.67 o 
   5   1   2     1005.68     1054.08      6.34 o 
   6   1   2       22.49       17.93      0.89 o 
   7   1   2     8279.16     9040.24     46.08 o 
   8   1   2     8154.70     9090.27     46.45 o 
   9   1   2      384.98      399.98      4.55 o 
  10   1   2       41.57       47.43      1.55 o 
  11   1   2       24.51       24.56      1.42 o 
  12   1   2       34.18       41.07      1.64 o 
  13   1   2        8.99       11.03      1.49 o 
  14   1   2        1.20       -1.42      1.42 o 
  15   1   2       60.32       53.45      2.24 o 
  16   1   2       94.93       97.68      3.34 o 
  17   1   2      218.07      192.94      4.34 o 
  18   1   2       32.70       16.20      2.48 o 
  19   1   2       21.62       21.03      3.24 o 
  20   1   2       16.09       22.54      2.88 o 
  21   1   2       27.07       22.43      3.02 o 
  22   1   2        1.71        8.40      3.58 o 
 -23   2   2        4.00        1.83      4.45 o 
 -22   2   2      132.53      120.70      4.75 o 
 -21   2   2        0.83       -3.00      3.00 o 
 -20   2   2        0.25       -2.33      2.33 o 
 -19   2   2       14.04       13.83      2.65 o 
 -18   2   2      137.32      143.52      4.25 o 
 -17   2   2      391.68      387.76      5.97 o 
 -16   2   2       70.35       71.14      3.16 o 
 -15   2   2     4142.70     4058.51     28.69 o 
 -14   2   2       64.97       65.32      2.80 o 
 -13   2   2      441.41      452.70      5.61 o 
 -12   2   2       90.45      105.85      2.36 o 
 -11   2   2      121.11      106.69      2.19 o 
 -10   2   2      150.29      148.03      2.36 o 
  -9   2   2      536.32      625.88      5.01 o 
  -8   2   2       37.21       43.33      2.24 o 
  -7   2   2      162.95      166.14      2.24 o 
  -6   2   2     1484.00     1477.63     10.30 o 
  -5   2   2       48.32       46.45      1.59 o 
  -4   2   2     7037.60     6872.84     49.39 o 
  -3   2   2     9043.69     8947.55     55.12 o 
  -2   2   2    12272.40    11735.61     83.18 o 
  -1   2   2     8937.88     8543.26     60.61 o 
   0   2   2      762.17      712.10      6.26 o 
   1   2   2     1343.43     1308.98     12.93 o 
   2   2   2     3564.74     3512.01     25.69 o 
   3   2   2      476.87      426.17      3.34 o 
   4   2   2      961.24      923.01      6.10 o 
   5   2   2      559.40      557.08      3.85 o 
   6   2   2       10.39       18.29      0.94 o 
   7   2   2     2152.11     2290.54     12.68 o 
   8   2   2      555.15      766.81      5.32 o 
   9   2   2      690.72      749.63      5.31 o 
  10   2   2        0.03       -0.50      1.02 o 
  11   2   2      368.58      392.72      3.79 o 
  12   2   2      297.73      297.28      4.30 o 
  13   2   2       76.04       64.87      2.09 o 
  14   2   2       41.62       43.80      1.94 o 
  15   2   2        5.31        4.69      1.89 o 
  16   2   2        0.05       -0.87      1.90 o 
  17   2   2       27.20       27.62      2.60 o 
  18   2   2        7.14        3.83      3.00 o 
  19   2   2        4.34        1.72      2.48 o 
  20   2   2       18.86       24.05      2.88 o 
  21   2   2       18.35       32.55      3.25 o 
  22   2   2       65.05       65.29      3.92 o 
 -23   3   2        1.90        1.39      2.97 o 
 -22   3   2        7.23        5.98      3.48 o 
 -21   3   2       40.33       47.10      3.47 o 
 -20   3   2        7.88        2.74      2.48 o 
 -19   3   2       25.47       19.90      2.67 o 
 -18   3   2      350.61      340.60      6.07 o 
 -17   3   2        2.93        6.42      2.56 o 
 -16   3   2      484.92      472.05      6.42 o 
 -15   3   2       73.16       75.27      4.69 o 
 -14   3   2        0.15        5.94      1.87 o 
 -13   3   2       57.55       54.90      2.48 o 
 -12   3   2       86.03       86.85      2.30 o 
 -11   3   2      100.06      121.17      2.40 o 
 -10   3   2      186.35      196.76      2.76 o 
  -9   3   2        0.38       -0.91      0.91 o 
  -8   3   2       55.71       94.92      1.98 o 
  -7   3   2       68.12       72.88      3.06 o 
  -6   3   2     1833.14     1814.01     12.39 o 
  -5   3   2     3069.63     2974.46     17.32 o 
  -4   3   2     2216.93     2119.65     14.11 o 
  -3   3   2    22095.82    21183.95    183.53 o 
  -2   3   2     2796.25     2718.98     17.37 o 
  -1   3   2    16627.70    16584.69    143.60 o 
   0   3   2    20219.77    19789.29    140.03 o 
   1   3   2     7352.43     7249.92     63.99 o 
   2   3   2    12711.77    12508.74     77.06 o 
   3   3   2        5.68        5.37      0.97 o 
   4   3   2      234.67      272.82      2.67 o 
   5   3   2      105.42      113.19      1.84 o 
   6   3   2      895.46     1064.19      6.51 o 
   7   3   2        0.11       -0.96      0.96 o 
   8   3   2      589.26      616.70      4.55 o 
   9   3   2        0.48        1.19      1.00 o 
  10   3   2       49.75       53.64      1.57 o 
  11   3   2       32.13       22.96      1.37 o 
  12   3   2      224.30      233.10      3.12 o 
  13   3   2      116.51      104.14      2.65 o 
  14   3   2        7.33        6.76      1.72 o 
  15   3   2       26.12       27.56      2.30 o 
  16   3   2        6.49       -1.98      1.98 o 
  17   3   2       73.27       63.68      4.20 o 
  18   3   2       16.56       11.80      2.44 o 
  19   3   2        4.74        5.87      2.51 o 
  20   3   2        0.43        3.33      2.60 o 
  21   3   2        5.42        7.81      5.73 o 
  22   3   2        1.17       -2.88      2.88 o 
 -23   4   2       30.67       33.73      4.60 o 
 -22   4   2       20.34       13.86      3.05 o 
 -21   4   2       20.99       15.17      3.97 o 
 -20   4   2       23.83       29.70      3.00 o 
 -19   4   2       19.57       20.88      2.74 o 
 -18   4   2       14.59       13.63      2.48 o 
 -17   4   2        2.04        9.14      2.36 o 
 -16   4   2       41.50       54.79      2.97 o 
 -15   4   2       61.39       57.25      2.85 o 
 -14   4   2      269.24      243.08      5.85 o 
 -13   4   2       91.71       82.62      2.83 o 
 -12   4   2        0.98        3.66      1.23 o 
 -11   4   2      128.02      144.90      3.82 o 
 -10   4   2      118.12      110.45      2.32 o 
  -9   4   2       75.00       53.00      2.71 o 
  -8   4   2       38.18       46.04      1.47 o 
  -7   4   2     1012.73      955.86      6.68 o 
  -6   4   2       85.23      104.94      2.12 o 
  -5   4   2     1532.33     1589.84     26.86 o 
  -4   4   2    35391.72    34126.13    209.32 o 
  -3   4   2       11.56        4.67      0.92 o 
  -2   4   2     2855.08     2752.82     20.47 o 
  -1   4   2    13677.45    13320.66    115.96 o 
   0   4   2    17500.03    16899.84    146.67 o 
   1   4   2     3465.64     3190.21     20.72 o 
   2   4   2     1499.16     1479.52     10.40 o 
   3   4   2     1410.26     1413.76     14.83 o 
   4   4   2        9.03       13.97      0.88 o 
   5   4   2      312.13      355.86      3.23 o 
   6   4   2     4809.35     5186.67     26.94 o 
   7   4   2     6535.50     7200.41     37.07 o 
   8   4   2      157.74      201.56      3.01 o 
   9   4   2       60.97       62.04      1.61 o 
  10   4   2        9.71       10.13      1.30 o 
  11   4   2      151.88      143.89      3.38 o 
  12   4   2      169.11      168.36      3.82 o 
  13   4   2      419.58      410.48      4.72 o 
  14   4   2       31.82       30.78      2.73 o 
  15   4   2       82.83       75.37      2.98 o 
  16   4   2      323.18      280.99      5.00 o 
  17   4   2        0.01       -1.67      2.08 o 
  18   4   2       60.02       57.61      3.10 o 
  19   4   2        2.43        0.05      2.71 o 
  20   4   2       39.18       30.79      3.03 o 
  21   4   2       14.42       16.12      3.15 o 
  22   4   2        1.40        2.75      2.79 o 
 -23   5   2       12.76       21.22      3.87 o 
 -22   5   2       11.16       12.25      3.03 o 
 -21   5   2       46.88       53.54      4.22 o 
 -20   5   2       12.77       11.18      3.58 o 
 -19   5   2        0.16        4.86      2.41 o 
 -18   5   2        1.06       -2.31      2.31 o 
 -17   5   2      898.31      889.20      9.36 o 
 -16   5   2       92.09       79.83      3.33 o 
 -15   5   2      484.38      480.63      6.32 o 
 -14   5   2      477.75      429.00      5.73 o 
 -13   5   2      926.24      877.25      7.19 o 
 -12   5   2      124.27      108.33      3.71 o 
 -11   5   2      142.39      162.59      2.84 o 
 -10   5   2      105.96      114.46      2.38 o 
  -9   5   2        6.67        4.74      1.10 o 
  -8   5   2      449.23      436.15      4.08 o 
  -7   5   2      291.80      302.72      3.18 o 
  -6   5   2     7512.46     7385.62     41.34 o 
  -5   5   2      136.70      165.14      2.20 o 
  -4   5   2      316.40      275.38      2.60 o 
  -3   5   2     1234.66     1360.49      9.66 o 
  -2   5   2     1655.15     1586.32     10.92 o 
  -1   5   2     2455.61     2285.24     13.57 o 
   0   5   2     2087.70     1987.36     13.62 o 
   1   5   2       81.96       93.35      2.64 o 
   2   5   2      340.71      314.91      4.18 o 
   3   5   2      503.81      460.38      4.74 o 
   4   5   2      333.13      325.66      6.10 o 
   5   5   2     1170.56     1205.27     10.45 o 
   6   5   2      345.28      368.45      3.44 o 
   7   5   2     1056.47     1129.83      7.65 o 
   8   5   2      113.69      138.96      2.40 o 
   9   5   2      537.91      580.31      5.00 o 
  10   5   2       24.01       21.11      1.54 o 
  11   5   2      349.75      363.35      4.11 o 
  12   5   2       71.94       73.24      2.29 o 
  13   5   2       64.15       61.73      3.33 o 
  14   5   2       34.39       41.15      2.17 o 
  15   5   2     1007.26     1039.93      9.59 o 
  16   5   2       16.85       10.56      3.04 o 
  17   5   2       79.21       73.89      3.82 o 
  18   5   2       86.18       73.92      3.38 o 
  19   5   2      139.22      131.55      4.24 o 
  20   5   2       33.29       29.48      3.11 o 
  21   5   2       45.18       50.96      3.73 o 
  22   5   2        0.41        2.06      2.88 o 
 -23   6   2       11.04       11.01      3.27 o 
 -22   6   2        0.55       -2.38      2.98 o 
 -21   6   2        1.71        3.29      3.97 o 
 -20   6   2        9.10       14.23      2.75 o 
 -19   6   2      211.20      204.40      5.03 o 
 -18   6   2        6.17        8.14      2.50 o 
 -17   6   2        1.98        4.25      3.16 o 
 -16   6   2       67.12       79.69      3.24 o 
 -15   6   2      160.89      138.61      3.83 o 
 -14   6   2      119.42      115.50      5.57 o 
 -13   6   2      383.65      397.13      7.26 o 
 -12   6   2       69.87       62.30      2.04 o 
 -11   6   2     1805.05     1864.24     12.41 o 
 -10   6   2       22.67       22.78      1.40 o 
  -9   6   2       77.82       94.89      1.76 o 
  -8   6   2      746.27      773.74      5.24 o 
  -7   6   2       16.96       30.49      1.20 o 
  -6   6   2      222.36      197.52      3.20 o 
  -5   6   2      635.91      716.90      4.73 o 
  -4   6   2     6154.57     6052.82     34.09 o 
  -3   6   2     2241.74     2272.57     13.54 o 
  -2   6   2      277.73      271.94      3.79 o 
  -1   6   2        9.44       15.01      1.00 o 
   0   6   2       24.51       27.68      2.18 o 
   1   6   2    10594.88    10473.74     75.52 o 
   2   6   2      223.29      237.22      3.62 o 
   3   6   2      130.39      148.93      2.20 o 
   4   6   2       55.94       81.89      1.83 o 
   5   6   2      882.86      984.44      7.70 o 
   6   6   2      101.29      108.36      2.06 o 
   7   6   2     2136.13     2266.49     13.94 o 
   8   6   2       49.32       45.95      1.62 o 
   9   6   2       48.00       35.07      1.59 o 
  10   6   2      790.40      814.31      6.50 o 
  11   6   2       29.37       27.43      1.74 o 
  12   6   2       51.61       57.57      2.20 o 
  13   6   2        2.52        0.84      1.70 o 
  14   6   2      524.53      517.75      6.23 o 
  15   6   2      417.30      392.59      5.59 o 
  16   6   2      208.80      201.78      4.49 o 
  17   6   2       85.73       72.38      3.25 o 
  18   6   2       20.02       15.58      2.53 o 
  19   6   2       10.20       -1.14      2.42 o 
  20   6   2       22.13       22.90      2.94 o 
  21   6   2        0.16       -0.78      3.26 o 
  22   6   2        0.92       -5.03      5.03 o 
 -23   7   2        1.85       -3.04      3.04 o 
 -22   7   2       26.88       21.84      3.35 o 
 -21   7   2       63.21       68.25      4.06 o 
 -20   7   2       13.96       19.69      2.97 o 
 -19   7   2       17.73       17.77      3.55 o 
 -18   7   2        1.69        1.09      2.48 o 
 -17   7   2      171.93      177.63      4.53 o 
 -16   7   2       53.71       60.85      3.06 o 
 -15   7   2       28.20       39.90      2.69 o 
 -14   7   2      828.96      800.51      8.26 o 
 -13   7   2      157.08      164.62      3.33 o 
 -12   7   2        9.10        6.50      2.21 o 
 -11   7   2       53.93       53.53      1.98 o 
 -10   7   2        1.17        3.11      1.18 o 
  -9   7   2       26.30       45.90      1.81 o 
  -8   7   2     1616.71     1502.56      9.79 o 
  -7   7   2      219.65      173.47      2.18 o 
  -6   7   2      551.36      602.16      5.27 o 
  -5   7   2     1679.92     1671.11      9.55 o 
  -4   7   2     1279.81     1338.23      8.61 o 
  -3   7   2      219.18      222.41      2.81 o 
  -2   7   2      100.70       95.64      1.65 o 
  -1   7   2      529.09      453.29      3.77 o 
   0   7   2     1070.54     1062.91      7.07 o 
   1   7   2      283.70      333.25      4.39 o 
   2   7   2     1166.52     1128.76     10.03 o 
   3   7   2       24.05       24.90      1.71 o 
   4   7   2       11.17        8.24      1.15 o 
   5   7   2     1026.83     1025.12      8.03 o 
   6   7   2        2.16       -1.42      1.45 o 
   7   7   2     2660.52     2757.94     16.69 o 
   8   7   2      134.69      155.81      3.13 o 
   9   7   2      134.99      135.71      2.67 o 
  10   7   2      980.99      993.56      7.53 o 
  11   7   2      436.68      453.20      4.75 o 
  12   7   2      150.41      138.08      3.00 o 
  13   7   2      180.75      178.26      3.99 o 
  14   7   2      426.25      391.25      7.06 o 
  15   7   2       17.29       20.48      2.38 o 
  16   7   2       41.56       39.08      2.76 o 
  17   7   2       33.79       28.63      2.67 o 
  18   7   2        2.39        0.69      3.87 o 
  19   7   2       50.53       42.26      3.16 o 
  20   7   2       39.04       59.02      5.06 o 
  21   7   2       12.58       10.56      4.93 o 
 -22   8   2       35.16       38.40      4.31 o 
 -21   8   2        2.49        1.87      2.73 o 
 -20   8   2       50.80       45.80      3.43 o 
 -19   8   2        0.21       -0.14      2.53 o 
 -18   8   2       49.41       58.00      3.37 o 
 -17   8   2       97.69       78.50      3.37 o 
 -16   8   2      270.74      266.38      5.24 o 
 -15   8   2       80.86       75.31      3.22 o 
 -14   8   2      112.03      128.28      4.76 o 
 -13   8   2     1031.85     1033.48      9.10 o 
 -12   8   2        1.12        0.81      1.42 o 
 -11   8   2       17.72       16.22      1.57 o 
 -10   8   2       43.61       43.04      2.18 o 
  -9   8   2      641.01      635.92      5.70 o 
  -8   8   2        4.49        8.30      0.97 o 
  -7   8   2       75.48       58.68      1.59 o 
  -6   8   2     1693.47     1924.28     10.95 o 
  -5   8   2      213.46      275.50      2.69 o 
  -4   8   2      102.31       87.74      3.02 o 
  -3   8   2      906.43      939.08      6.49 o 
  -2   8   2        1.34       -1.34      1.34 o 
  -1   8   2      843.01      899.71      5.72 o 
   0   8   2     7501.85     7475.43     46.90 o 
   1   8   2       16.03       15.49      2.16 o 
   2   8   2      380.98      357.28      3.67 o 
   3   8   2       45.02       46.01      2.41 o 
   4   8   2     6452.11     6847.99     49.93 o 
   5   8   2      272.60      315.45      3.79 o 
   6   8   2       87.77       74.35      2.10 o 
   7   8   2      101.51       73.33      3.01 o 
   8   8   2      572.46      587.26      5.70 o 
   9   8   2        5.55        6.14      1.33 o 
  10   8   2      222.25      258.39      3.64 o 
  11   8   2       10.35        9.40      1.59 o 
  12   8   2      165.65      190.01      4.71 o 
  13   8   2      216.09      213.19      3.79 o 
  14   8   2       25.55       22.29      2.30 o 
  15   8   2      185.73      176.43      4.16 o 
  16   8   2      179.23      210.51      4.52 o 
  17   8   2       44.74       55.49      3.16 o 
  18   8   2      128.83      126.65      4.78 o 
  19   8   2        9.30       11.25      3.91 o 
  20   8   2        1.56       -3.90      4.00 o 
  21   8   2       11.06       11.82      6.65 o 
 -22   9   2        1.53       -2.01      2.88 o 
 -21   9   2       18.16       26.24      3.37 o 
 -20   9   2        0.02       -0.38      2.72 o 
 -19   9   2        4.87       -1.89      2.56 o 
 -18   9   2       12.54       13.25      2.67 o 
 -17   9   2       77.70       81.82      3.55 o 
 -16   9   2        0.75        1.38      2.50 o 
 -15   9   2      580.90      565.51      7.02 o 
 -14   9   2      150.83      129.86      3.27 o 
 -13   9   2        6.48        3.16      1.62 o 
 -12   9   2       75.30       68.85      2.36 o 
 -11   9   2       73.42       75.23      2.67 o 
 -10   9   2        0.35        1.00      1.29 o 
  -9   9   2      171.38      206.26      3.16 o 
  -8   9   2      112.15       90.59      2.77 o 
  -7   9   2      437.09      382.55      3.63 o 
  -6   9   2        1.35        0.34      0.90 o 
  -5   9   2     5426.31     5681.84     29.62 o 
  -4   9   2     2598.20     2694.55     16.26 o 
  -3   9   2     2347.80     2267.26     13.92 o 
  -2   9   2      861.21      869.12      6.22 o 
  -1   9   2      827.93      774.48      5.23 o 
   0   9   2        0.12        1.27      1.21 o 
   1   9   2     1239.89     1133.12      9.63 o 
   2   9   2     1752.70     1864.74     15.54 o 
   3   9   2     4527.60     4641.43     29.93 o 
   4   9   2       70.88      100.25      3.57 o 
   5   9   2       85.35       96.24      3.58 o 
   6   9   2       28.53       22.98      1.53 o 
   7   9   2        2.96        2.96      1.12 o 
   8   9   2       87.50       88.23      2.24 o 
   9   9   2       36.72       52.02      1.93 o 
  10   9   2      124.63      138.98      4.39 o 
  11   9   2        7.03        8.55      1.68 o 
  12   9   2       44.94       49.82      2.84 o 
  13   9   2       78.79       69.72      3.68 o 
  14   9   2       50.13       37.84      2.58 o 
  15   9   2      402.45      373.80      6.74 o 
  16   9   2        1.58       -1.38      4.58 o 
  17   9   2       82.70       75.86      5.02 o 
  18   9   2       12.60       16.54      3.74 o 
  19   9   2        3.49       -2.75      3.65 o 
  20   9   2        0.85       10.80      4.17 o 
  21   9   2        9.69       12.92      4.33 o 
 -22  10   2        1.16        4.00      3.01 o 
 -21  10   2        2.80        0.03      2.81 o 
 -20  10   2       31.56       27.03      3.16 o 
 -19  10   2       26.66       32.19      3.13 o 
 -18  10   2        5.55        7.05      2.59 o 
 -17  10   2       11.97       17.34      2.63 o 
 -16  10   2      195.14      191.15      6.19 o 
 -15  10   2       15.85       14.05      2.70 o 
 -14  10   2      575.80      569.57      7.53 o 
 -13  10   2      138.06      150.69      4.87 o 
 -12  10   2       75.70       61.91      2.77 o 
 -11  10   2       24.55       20.79      1.79 o 
 -10  10   2       22.05       28.32      1.85 o 
  -9  10   2     1566.01     1430.53     16.71 o 
  -8  10   2       12.18       13.97      1.23 o 
  -7  10   2      180.92      179.57      5.17 o 
  -6  10   2     2651.30     2710.84     15.08 o 
  -5  10   2      889.10      998.94      6.47 o 
  -4  10   2       25.81       22.11      1.09 o 
  -3  10   2        5.31        4.53      0.93 o 
  -2  10   2      118.80      121.23      2.23 o 
  -1  10   2        3.04        8.15      0.87 o 
   0  10   2       22.46       32.53      1.62 o 
   1  10   2       42.78       76.77      4.45 o 
   2  10   2       40.77       46.85      1.94 o 
   3  10   2     1269.47     1263.53      9.59 o 
   4  10   2     2092.52     2137.66     17.23 o 
   5  10   2      289.33      326.56      4.00 o 
   6  10   2       96.78      116.12      4.31 o 
   7  10   2      345.76      344.84      4.38 o 
   8  10   2      473.11      525.40      6.72 o 
   9  10   2       13.24        8.40      1.65 o 
  10  10   2      231.14      244.27      4.29 o 
  11  10   2      499.38      512.64      6.14 o 
  12  10   2      171.07      161.19      3.93 o 
  13  10   2       34.22       27.15      3.45 o 
  14  10   2        4.77        8.96      3.99 o 
  15  10   2      825.19      802.44     12.41 o 
  16  10   2       39.35       29.95      4.10 o 
  17  10   2       80.33       95.27      5.36 o 
  18  10   2       19.39       19.58      4.00 o 
  19  10   2       48.45       54.15      5.10 o 
  20  10   2        2.22       -2.05      4.58 o 
 -21  11   2        2.12        1.64      3.00 o 
 -20  11   2       11.41       17.29      3.14 o 
 -19  11   2       17.21       18.40      3.82 o 
 -18  11   2       28.19       34.01      3.10 o 
 -17  11   2       22.28       28.77      2.83 o 
 -16  11   2      113.08      115.19      4.50 o 
 -15  11   2      311.58      280.04      5.46 o 
 -14  11   2      177.71      169.29      4.18 o 
 -13  11   2       63.48       65.98      2.49 o 
 -12  11   2      612.32      581.51      5.95 o 
 -11  11   2        0.11        1.14      1.57 o 
 -10  11   2     1046.36     1077.88      8.39 o 
  -9  11   2      321.76      338.47      4.77 o 
  -8  11   2       46.09       44.21      1.59 o 
  -7  11   2        9.42        6.59      1.78 o 
  -6  11   2      389.16      395.23      3.61 o 
  -5  11   2       39.37       55.51      1.50 o 
  -4  11   2      157.76      154.53      2.23 o 
  -3  11   2       74.24       71.61      2.15 o 
  -2  11   2      158.49      167.37      5.12 o 
  -1  11   2      330.67      345.13      4.43 o 
   0  11   2     3556.73     3600.76     23.73 o 
   1  11   2      123.40      117.42      4.84 o 
   2  11   2      502.10      448.21      4.93 o 
   3  11   2     1347.07     1418.67      9.48 o 
   4  11   2      554.48      584.23      5.59 o 
   5  11   2      175.33      215.24      3.16 o 
   6  11   2      365.94      360.92      4.45 o 
   7  11   2        6.35        2.26      1.52 o 
   8  11   2      488.34      490.83      5.58 o 
   9  11   2       28.92       29.42      2.09 o 
  10  11   2      568.90      576.27      7.59 o 
  11  11   2        5.99        2.62      2.42 o 
  12  11   2       24.22       26.15      2.85 o 
  13  11   2       57.39       47.40      3.96 o 
  14  11   2       15.94       11.72      3.45 o 
  15  11   2       85.07       91.67      5.24 o 
  16  11   2        1.98        9.22      2.76 o 
  17  11   2       75.26       68.52      5.94 o 
  18  11   2        0.02        2.19      2.83 o 
  19  11   2        0.87       -2.82      4.43 o 
  20  11   2       19.38       27.42      4.78 o 
 -21  12   2       74.04       79.15      4.25 o 
 -20  12   2        5.59       -2.77      2.77 o 
 -19  12   2       44.31       35.00      3.29 o 
 -18  12   2       31.85       33.17      3.05 o 
 -17  12   2       48.78       59.72      3.46 o 
 -16  12   2       56.22       52.20      3.07 o 
 -15  12   2        1.58       -1.99      1.99 o 
 -14  12   2       60.51       59.39      2.63 o 
 -13  12   2       96.38       88.02      2.76 o 
 -12  12   2        3.93        5.11      1.79 o 
 -11  12   2     1393.19     1312.79      9.97 o 
 -10  12   2     1381.14     1396.68     11.69 o 
  -9  12   2       32.90       34.65      1.88 o 
  -8  12   2      575.35      531.53      5.74 o 
  -7  12   2        6.05        3.16      1.18 o 
  -6  12   2      901.43      902.17      6.29 o 
  -5  12   2       39.10       48.87      1.51 o 
  -4  12   2      311.19      269.27      3.23 o 
  -3  12   2      430.01      448.98      3.96 o 
  -2  12   2      532.66      547.91      4.46 o 
  -1  12   2       79.27       77.16      2.47 o 
   0  12   2     2470.22     2570.62     17.52 o 
   1  12   2     1683.64     1534.68     15.22 o 
   2  12   2       16.43       27.91      1.84 o 
   3  12   2     1528.90     1448.63     12.72 o 
   4  12   2      796.85      795.47      8.71 o 
   5  12   2        7.90        9.15      1.34 o 
   6  12   2      370.35      393.82      5.45 o 
   7  12   2      182.20      165.77      3.56 o 
   8  12   2      231.45      221.22      4.09 o 
   9  12   2     1002.33      976.70      9.08 o 
  10  12   2      996.71      960.49      9.08 o 
  11  12   2       21.36       20.64      2.29 o 
  12  12   2      382.88      384.89      7.23 o 
  13  12   2      131.45      116.24      4.51 o 
  14  12   2       13.16        5.12      2.65 o 
  15  12   2        1.10       -1.24      2.55 o 
  16  12   2      121.47      110.62      4.35 o 
  17  12   2       31.55       35.72      3.39 o 
  18  12   2        0.01       -2.53      2.71 o 
  19  12   2        8.90        6.66      4.07 o 
  20  12   2       21.50       34.49      4.59 o 
 -21  13   2        5.04        7.49      3.62 o 
 -20  13   2        0.41        0.67      3.12 o 
 -19  13   2        0.62        0.32      2.66 o 
 -18  13   2      114.48      104.28      5.76 o 
 -17  13   2        0.71        1.15      2.40 o 
 -16  13   2       24.60       23.61      3.10 o 
 -15  13   2       16.47       14.76      2.09 o 
 -14  13   2        6.73        7.89      2.64 o 
 -13  13   2       90.94       89.03      2.88 o 
 -12  13   2      250.75      247.54      5.92 o 
 -11  13   2      114.53      102.95      3.69 o 
 -10  13   2        9.53        7.69      1.83 o 
  -9  13   2        0.59       -1.28      1.54 o 
  -8  13   2       98.72       88.52      2.15 o 
  -7  13   2       12.54        7.86      1.30 o 
  -6  13   2        5.73        3.73      1.19 o 
  -5  13   2        0.00        0.93      1.35 o 
  -4  13   2       23.41       21.60      1.42 o 
  -3  13   2        6.46        7.96      1.25 o 
  -2  13   2     1689.83     1803.84     10.87 o 
  -1  13   2       80.82       85.00      2.10 o 
   0  13   2      116.36      120.54      3.25 o 
   1  13   2      687.14      800.74      8.48 o 
   2  13   2       70.82       67.28      2.93 o 
   3  13   2      736.23      711.37      7.94 o 
   4  13   2      606.78      637.33      7.52 o 
   5  13   2        1.28       -1.56      1.56 o 
   6  13   2       26.06       28.40      2.16 o 
   7  13   2       52.61       46.71      2.38 o 
   8  13   2      106.38       97.08      4.55 o 
   9  13   2      350.45      360.76      5.45 o 
  10  13   2      685.18      664.88      7.37 o 
  11  13   2       89.36       82.06      3.11 o 
  12  13   2        0.25        6.44      2.49 o 
  13  13   2       75.78       77.88      4.21 o 
  14  13   2       10.69        6.52      2.78 o 
  15  13   2       24.98       28.91      3.17 o 
  16  13   2        2.93        0.85      3.23 o 
  17  13   2      128.30      146.86      5.07 o 
  18  13   2       16.16       22.23      3.85 o 
  19  13   2      148.24      178.59     10.79 o 
 -20  14   2        0.61       -3.06      3.06 o 
 -19  14   2       13.67       16.05      3.24 o 
 -18  14   2       15.49       12.34      3.96 o 
 -17  14   2       16.92       26.92      3.39 o 
 -16  14   2       35.99       31.05      3.29 o 
 -15  14   2       81.70       89.39      4.73 o 
 -14  14   2        5.78        2.53      1.91 o 
 -13  14   2      107.75      101.94      3.06 o 
 -12  14   2        7.19       11.96      2.11 o 
 -11  14   2        0.29       -0.78      1.60 o 
 -10  14   2      295.39      289.41      5.35 o 
  -9  14   2      680.33      707.31      8.38 o 
  -8  14   2        0.24       -1.47      1.47 o 
  -7  14   2       44.85       48.46      1.78 o 
  -6  14   2       11.26       13.68      1.57 o 
  -5  14   2       44.21       41.26      1.68 o 
  -4  14   2       33.95       49.28      1.80 o 
  -3  14   2       87.28      100.23      2.25 o 
  -2  14   2      483.60      481.94      4.36 o 
  -1  14   2      150.60      155.25      3.80 o 
   0  14   2        2.10        4.16      2.53 o 
   1  14   2      556.08      587.99      6.68 o 
   2  14   2      295.22      269.70      7.72 o 
   3  14   2      116.17       82.97      6.79 o 
   4  14   2        5.70       10.29      2.13 o 
   5  14   2       77.27       86.74      2.78 o 
   6  14   2      197.84      212.30      4.29 o 
   7  14   2        9.50        6.35      2.00 o 
   8  14   2     1111.15     1148.65     10.59 o 
   9  14   2      144.82      140.07      5.37 o 
  10  14   2       28.52       19.53      2.36 o 
  11  14   2       39.13       32.16      2.48 o 
  12  14   2      117.20      114.31      4.18 o 
  13  14   2      165.21      145.43      4.66 o 
  14  14   2       41.61       32.45      3.39 o 
  15  14   2      117.45       97.03      6.07 o 
  16  14   2        1.16       -1.49      3.82 o 
  17  14   2      103.83       99.62      4.57 o 
  18  14   2        3.99        0.32      4.23 o 
  19  14   2        0.78       14.05      4.59 o 
 -19  15   2        0.29        1.04      3.26 o 
 -18  15   2       16.63       13.46      3.29 o 
 -17  15   2        1.95       -0.08      2.91 o 
 -16  15   2        8.55        9.40      3.14 o 
 -15  15   2       27.32       30.85      2.74 o 
 -14  15   2       97.72      100.20      3.48 o 
 -13  15   2        1.30        1.29      2.03 o 
 -12  15   2        8.44        7.73      3.43 o 
 -11  15   2       28.97       21.45      2.05 o 
 -10  15   2       40.79       42.20      2.30 o 
  -9  15   2      490.93      471.81      6.15 o 
  -8  15   2     1114.96     1137.29     10.19 o 
  -7  15   2      120.67      132.19      3.13 o 
  -6  15   2     1793.75     1829.31     12.59 o 
  -5  15   2       56.97       59.32      2.06 o 
  -4  15   2        7.05        9.28      1.43 o 
  -3  15   2       80.92       96.97      2.32 o 
  -2  15   2       20.62       22.83      2.37 o 
  -1  15   2      216.08      239.26      4.27 o 
   0  15   2        2.94        1.58      2.08 o 
   1  15   2       57.17       54.14      2.42 o 
   2  15   2       80.12       93.71      2.87 o 
   3  15   2      128.78      112.81      4.33 o 
   4  15   2        0.89       -0.45      2.91 o 
   5  15   2      675.85      687.69      7.32 o 
   6  15   2       29.58       40.11      2.52 o 
   7  15   2      176.15      171.94      4.24 o 
   8  15   2      524.03      558.13      9.43 o 
   9  15   2      399.01      424.53      5.88 o 
  10  15   2      150.54      158.44      4.06 o 
  11  15   2      321.36      320.48      5.47 o 
  12  15   2       13.46        5.66      2.63 o 
  13  15   2      100.22      111.81      4.25 o 
  14  15   2      135.78      152.91      6.82 o 
  15  15   2        0.92       -1.35      2.80 o 
  16  15   2      218.65      250.81      6.20 o 
  17  15   2        9.61        1.83      3.14 o 
  18  15   2        6.35       10.03      3.20 o 
 -19  16   2        8.38       16.90      4.35 o 
 -18  16   2       17.54       21.35      6.06 o 
 -17  16   2       12.60       11.09      3.31 o 
 -16  16   2       18.90       17.80      2.90 o 
 -15  16   2       33.45       31.66      2.72 o 
 -14  16   2        0.26       -2.52      2.52 o 
 -13  16   2       20.53       26.54      2.87 o 
 -12  16   2       15.33       13.16      2.67 o 
 -11  16   2      157.15      161.91      4.86 o 
 -10  16   2       56.95       67.84      3.43 o 
  -9  16   2        8.40       12.57      2.37 o 
  -8  16   2        0.76        1.15      2.13 o 
  -7  16   2       12.73       10.32      2.52 o 
  -6  16   2      752.28      779.79      6.97 o 
  -5  16   2      352.82      350.61      4.74 o 
  -4  16   2      445.86      457.38      5.35 o 
  -3  16   2       59.56       57.03      2.35 o 
  -2  16   2      225.87      245.88      4.37 o 
  -1  16   2      153.12      188.53      3.88 o 
   0  16   2      340.93      343.27      4.96 o 
   1  16   2       49.78       40.97      2.34 o 
   2  16   2       52.51       54.77      2.58 o 
   3  16   2      204.01      175.83      4.51 o 
   4  16   2      142.05      140.82      5.32 o 
   5  16   2      536.94      551.85      8.28 o 
   6  16   2      106.55      114.98      3.42 o 
   7  16   2      140.42      140.03      3.83 o 
   8  16   2      665.67      648.80      7.37 o 
   9  16   2       51.59       56.58      3.34 o 
  10  16   2       68.71       68.15      3.16 o 
  11  16   2       20.41       19.38      2.84 o 
  12  16   2       53.80       47.58      3.45 o 
  13  16   2      115.86      125.18      4.59 o 
  14  16   2       14.01       20.37      3.24 o 
  15  16   2       21.37       12.57      3.24 o 
  16  16   2       30.02       34.61      3.66 o 
  17  16   2        6.41       -0.31      3.06 o 
  18  16   2        0.38        8.46      3.48 o 
 -18  17   2       15.35       12.29      4.10 o 
 -17  17   2        8.90        9.22      3.84 o 
 -16  17   2       19.53       30.33      3.19 o 
 -15  17   2        2.56       -2.58      2.58 o 
 -14  17   2        1.13       -2.57      2.90 o 
 -13  17   2        1.36        8.61      2.61 o 
 -12  17   2       88.61       89.70      4.44 o 
 -11  17   2       41.60       37.24      3.10 o 
 -10  17   2      213.63      233.60      7.88 o 
  -9  17   2      109.33      100.36      4.65 o 
  -8  17   2      198.06      189.11      4.94 o 
  -7  17   2      240.99      293.51      5.91 o 
  -6  17   2        2.13       -2.36      2.36 o 
  -5  17   2      678.19      666.61      8.62 o 
  -4  17   2       85.11       78.18      3.50 o 
  -3  17   2        7.75        2.90      2.33 o 
  -2  17   2        0.74        4.40      2.08 o 
  -1  17   2       22.09       24.29      2.28 o 
   0  17   2      304.98      315.70      8.66 o 
   1  17   2        0.49        1.21      1.98 o 
   2  17   2      567.36      570.98      7.64 o 
   3  17   2      119.90      112.00      3.96 o 
   4  17   2      114.04      117.54      5.22 o 
   5  17   2        0.58       -1.25      2.81 o 
   6  17   2        1.80        2.93      2.15 o 
   7  17   2       22.79       24.20      2.45 o 
   8  17   2      212.27      214.29      4.64 o 
   9  17   2      258.00      264.71      5.13 o 
  10  17   2       12.66       11.31      2.34 o 
  11  17   2       76.80       74.64      3.87 o 
  12  17   2        2.39        7.18      2.97 o 
  13  17   2       55.69       71.73      3.96 o 
  14  17   2       67.40       78.46      5.74 o 
  15  17   2       12.22       23.75      3.35 o 
  16  17   2        0.45        9.43      3.20 o 
  17  17   2        0.46        1.64      3.26 o 
 -18  18   2        2.77       12.29      5.43 o 
 -17  18   2       83.29      121.85      9.05 o 
 -16  18   2        3.58        2.74      6.80 o 
 -15  18   2       15.54       21.46      4.14 o 
 -14  18   2        1.38       -2.82      2.82 o 
 -13  18   2       28.76       24.80      5.17 o 
 -12  18   2       30.23       36.73      3.27 o 
 -11  18   2        2.19        0.72      2.50 o 
 -10  18   2        8.40       12.24      2.74 o 
  -9  18   2       12.57       13.96      3.45 o 
  -8  18   2       26.27       19.20      3.56 o 
  -7  18   2        0.30       -1.28      3.07 o 
  -6  18   2       45.47       52.31      3.27 o 
  -5  18   2       30.53       28.59      2.85 o 
  -4  18   2      146.02      154.54      4.73 o 
  -3  18   2      262.65      285.54      9.90 o 
  -2  18   2       15.38       10.83      3.13 o 
  -1  18   2      133.50      148.96      5.46 o 
   0  18   2       25.47       28.81      2.70 o 
   1  18   2      388.27      412.60      8.08 o 
   2  18   2      449.46      424.80     10.25 o 
   3  18   2       12.35       26.93      2.85 o 
   4  18   2      364.77      362.57      5.67 o 
   5  18   2       52.78       53.10      2.74 o 
   6  18   2       16.25       13.59      2.76 o 
   7  18   2      421.84      416.12      8.85 o 
   8  18   2      106.90      101.07      3.69 o 
   9  18   2        8.79        8.58      2.45 o 
  10  18   2       24.08       18.78      2.71 o 
  11  18   2       23.41       28.24      3.20 o 
  12  18   2        0.60        5.81      2.96 o 
  13  18   2        5.63        8.01      3.05 o 
  14  18   2        2.30        4.31      3.08 o 
  15  18   2       19.21       12.04      3.33 o 
  16  18   2        1.08        1.94      3.24 o 
 -17  19   2        8.39       12.29      5.79 o 
 -16  19   2       46.88       48.93      4.86 o 
 -15  19   2        1.09       -2.13      3.30 o 
 -14  19   2        1.71        6.55      3.56 o 
 -13  19   2       11.86        8.19      4.71 o 
 -12  19   2       18.48        7.17      5.07 o 
 -11  19   2        0.27       -4.71      4.71 o 
 -10  19   2      192.61      215.35      7.15 o 
  -9  19   2        0.44       -3.07      3.07 o 
  -8  19   2      173.45      176.29      6.95 o 
  -7  19   2       23.76       13.20      3.45 o 
  -6  19   2       60.72       59.31      3.45 o 
  -5  19   2       57.79       61.33      3.51 o 
  -4  19   2        7.32        5.70      3.04 o 
  -3  19   2       24.53       33.85      3.71 o 
  -2  19   2        0.01       -2.05      2.82 o 
  -1  19   2       15.99       18.36      3.33 o 
   0  19   2      329.38      314.33     19.21 o 
   1  19   2       55.50       45.94      3.96 o 
   2  19   2       53.70       49.09      4.07 o 
   3  19   2      127.74      134.28      6.36 o 
   4  19   2      117.41      120.11      5.69 o 
   5  19   2        9.52       12.39      2.42 o 
   6  19   2       89.13       96.78      4.07 o 
   7  19   2       59.11       51.99      3.62 o 
   8  19   2      342.24      376.93      6.03 o 
   9  19   2        5.16        1.14      2.40 o 
  10  19   2       15.32       14.09      3.06 o 
  11  19   2       20.79       24.07      3.33 o 
  12  19   2       15.62        8.53      2.96 o 
  13  19   2       17.29       11.62      4.14 o 
  14  19   2        0.17        6.96      3.33 o 
  15  19   2        1.32        3.61      3.33 o 
  16  19   2       55.68       77.10      7.54 o 
 -16  20   2        5.93       -5.43      5.43 o 
 -15  20   2        8.52       11.26      5.79 o 
 -14  20   2        1.85       -4.71      4.71 o 
 -13  20   2       13.73        9.22      5.43 o 
 -12  20   2       14.74       22.01      5.79 o 
 -11  20   2       43.20       45.05      6.52 o 
 -10  20   2        4.72        7.68      5.07 o 
  -9  20   2        0.00        0.51      5.07 o 
  -8  20   2        0.06        2.65      3.45 o 
  -7  20   2       39.96       34.20      3.96 o 
  -6  20   2      257.81      266.21      6.64 o 
  -5  20   2        4.09       -0.11      3.04 o 
  -4  20   2        4.53       -1.62      4.14 o 
  -3  20   2       55.92       51.03      4.17 o 
  -2  20   2       24.13       28.80      3.56 o 
  -1  20   2      298.54      306.90      7.52 o 
   0  20   2        1.30        2.26      3.04 o 
   1  20   2       32.62       20.28      3.65 o 
   2  20   2        0.60       -2.48      3.19 o 
   3  20   2       26.21       18.67      3.81 o 
   4  20   2       15.04       14.78      2.89 o 
   5  20   2       35.18       33.15      3.39 o 
   6  20   2       31.23       23.33      4.01 o 
   7  20   2       11.37       10.41      3.87 o 
   8  20   2        6.60        1.98      2.35 o 
   9  20   2       62.66       59.28      3.32 o 
  10  20   2       60.56       62.98      3.90 o 
  11  20   2        0.71        3.10      2.91 o 
  12  20   2       47.12       55.86      3.96 o 
  13  20   2        3.75       -2.98      2.98 o 
  14  20   2        3.04       -3.48      3.48 o 
  15  20   2       41.13       39.03      4.17 o 
 -15  21   2        2.71       -5.43      5.43 o 
 -14  21   2        0.50       -2.05      5.43 o 
 -13  21   2       20.12       19.45      5.79 o 
 -12  21   2       10.09        1.54      5.07 o 
 -11  21   2       18.89       11.26      5.43 o 
 -10  21   2       13.09       24.06      5.79 o 
  -9  21   2       90.80      108.03      7.96 o 
  -8  21   2      154.07      117.24      8.33 o 
  -7  21   2       21.33       16.90      5.43 o 
  -6  21   2       37.05       34.81      6.15 o 
  -5  21   2      385.97      391.14     15.22 o 
  -4  21   2        3.96        2.58      3.45 o 
  -3  21   2       17.65        6.51      3.19 o 
  -2  21   2       28.11       30.58      3.81 o 
  -1  21   2       79.06       66.12      4.59 o 
   0  21   2       35.52       37.68      4.07 o 
   1  21   2       40.87       28.69      4.07 o 
   2  21   2        0.02        0.47      3.45 o 
   3  21   2       25.36       18.72      2.96 o 
   4  21   2        1.37        0.80      2.78 o 
   5  21   2      248.01      244.64      6.14 o 
   6  21   2        7.69        1.29      3.02 o 
   7  21   2        3.03        4.47      2.99 o 
   8  21   2        3.19        8.63      2.96 o 
   9  21   2       59.08       56.99      3.96 o 
  10  21   2        0.42       -5.89      6.36 o 
  11  21   2        1.79       -3.45      3.45 o 
  12  21   2        1.54        4.33      3.20 o 
  13  21   2        1.78       -2.11      3.52 o 
  14  21   2       33.45       32.98      3.97 o 
 -14  22   2        1.32       -2.56      5.79 o 
 -13  22   2       61.76       72.70      7.96 o 
 -12  22   2       19.83       32.25      6.52 o 
 -11  22   2        1.21       -3.07      5.07 o 
 -10  22   2        0.99        9.22      5.43 o 
  -9  22   2        2.49        7.17      5.43 o 
  -8  22   2       63.51       67.07      7.24 o 
  -7  22   2      210.22      203.25     10.14 o 
  -6  22   2       27.94       26.62      5.79 o 
  -5  22   2        2.33        0.02      3.69 o 
  -4  22   2       94.18       96.81      5.46 o 
  -3  22   2        8.63        4.22      3.71 o 
  -2  22   2       25.89       30.48      4.22 o 
  -1  22   2        4.51       -0.28      3.30 o 
   0  22   2        0.10       -3.19      3.19 o 
   1  22   2       16.13       27.08      4.33 o 
   2  22   2       57.67       49.21      4.59 o 
   3  22   2        1.73        1.66      2.80 o 
   4  22   2      131.85      142.43      5.07 o 
   5  22   2        0.00       -2.65      2.65 o 
   6  22   2        0.76        4.45      2.96 o 
   7  22   2       89.63      104.88      9.68 o 
   8  22   2       73.50       71.61      4.28 o 
   9  22   2       50.21       54.63      6.36 o 
  10  22   2        0.31        0.23      3.65 o 
  11  22   2       14.28        7.42      4.10 o 
  12  22   2       23.40       29.98      4.59 o 
  13  22   2        0.17       -3.84      3.84 o 
 -13  23   2        0.00       -6.15      6.15 o 
 -12  23   2        0.26       -3.58      5.43 o 
 -11  23   2        1.51       -5.43      5.43 o 
 -10  23   2       81.02       88.57      8.33 o 
  -9  23   2        9.76       14.34      6.15 o 
  -8  23   2       47.38       45.05      6.52 o 
  -7  23   2        3.73       -1.02      5.07 o 
  -6  23   2       27.34       23.04      5.79 o 
  -5  23   2        7.47        3.58      3.58 o 
  -4  23   2        0.30        6.14      3.58 o 
  -3  23   2       14.05       16.45      3.71 o 
  -2  23   2       38.03       37.04      4.47 o 
  -1  23   2       28.53       32.42      5.02 o 
   0  23   2        6.21       -0.75      3.81 o 
   1  23   2        8.37        6.35      3.81 o 
   2  23   2       77.78       91.66      5.50 o 
   3  23   2      264.58      282.90      6.72 o 
   4  23   2       32.31       24.17      4.29 o 
   5  23   2       23.23       20.11      3.46 o 
   6  23   2        5.34        3.54      4.13 o 
   7  23   2        3.02       -3.28      3.28 o 
   8  23   2        8.45        1.67      3.12 o 
   9  23   2        4.60        5.15      3.96 o 
  10  23   2       17.48       16.43      4.07 o 
  11  23   2        7.52        9.47      4.35 o 
 -11  24   2       42.49       44.03      7.24 o 
 -10  24   2       22.15       33.79      7.24 o 
  -9  24   2        7.51       -2.05      5.43 o 
  -8  24   2        0.78        2.05      5.43 o 
  -7  24   2       18.12        8.70      5.79 o 
  -6  24   2        6.94        9.22      5.79 o 
  -5  24   2       15.15       15.87      6.15 o 
  -4  24   2       40.30       61.99      5.12 o 
  -3  24   2       43.48       39.68      4.61 o 
  -2  24   2        2.65        4.54      3.81 o 
  -1  24   2       37.20       33.25      4.59 o 
   0  24   2        1.52        0.97      4.88 o 
   1  24   2        7.04        0.20      3.81 o 
   2  24   2       13.87       15.39      4.07 o 
   3  24   2      168.16      187.75      7.41 o 
   4  24   2        8.71        7.94      4.22 o 
   5  24   2       24.42       25.18      3.54 o 
   6  24   2       18.06        9.61      4.75 o 
   7  24   2       12.28       20.83      5.85 o 
   8  24   2        3.79        3.44      3.96 o 
   9  24   2        2.86        4.33      5.32 o 
  10  24   2        2.83       -3.94      4.22 o 
  -9  25   2        4.64       12.80      6.52 o 
  -8  25   2        8.47       18.43      6.88 o 
  -7  25   2       37.16       28.16      6.52 o 
  -6  25   2       59.35       40.45      6.88 o 
  -5  25   2       19.13       15.36      6.15 o 
  -4  25   2        7.24        6.14      4.10 o 
  -3  25   2        1.44       -0.55      3.96 o 
  -2  25   2        3.37        5.63      3.84 o 
  -1  25   2        4.05        2.56      3.96 o 
   0  25   2        4.01       -3.96      3.96 o 
   1  25   2        2.52       -1.30      3.81 o 
   2  25   2        5.54       15.95      4.26 o 
   3  25   2       63.87       74.57      6.06 o 
   4  25   2        0.98        4.16      6.80 o 
   5  25   2        0.03       -4.00      4.00 o 
   6  25   2       45.94       47.21      5.30 o 
   7  25   2        0.05        7.94      4.26 o 
   8  25   2       13.90       17.41      6.15 o 
  -7  26   2       25.03       20.99      6.52 o 
  -6  26   2       14.93       20.99      6.52 o 
  -5  26   2        0.76        0.00      6.15 o 
  -4  26   2       21.28       16.38      6.52 o 
  -3  26   2        3.44       -0.65      4.22 o 
  -2  26   2        1.15       -3.91      3.91 o 
  -1  26   2       20.77       27.40      4.84 o 
   0  26   2        4.55        1.21      4.22 o 
   1  26   2       11.38       -1.29      4.73 o 
   2  26   2        0.00       -0.72      4.33 o 
   3  26   2       45.15       53.25      7.24 o 
   4  26   2        1.95       -4.61      5.02 o 
   5  26   2        0.58       -4.26      4.26 o 
   6  26   2       26.07       26.04      7.69 o 
  -3  27   2       19.81       18.18      4.86 o 
  -2  27   2        0.00       -3.96      3.96 o 
  -1  27   2       19.40        7.15      4.59 o 
   0  27   2        0.36       -4.33      4.33 o 
   1  27   2        1.79       -4.22      4.22 o 
   2  27   2       52.59       55.41      9.75 o 
 -23   1   3       38.13       47.67      6.59 o 
 -22   1   3       18.54       20.48      3.33 o 
 -21   1   3        4.70        5.60      2.75 o 
 -20   1   3       43.09       48.01      3.34 o 
 -19   1   3      114.56      112.17      4.06 o 
 -18   1   3      240.98      227.29      4.89 o 
 -17   1   3     1451.95     1333.74     12.26 o 
 -16   1   3      213.83      209.62      4.70 o 
 -15   1   3       29.14       26.73      2.44 o 
 -14   1   3       24.17       24.21      2.30 o 
 -13   1   3        1.29       -1.61      1.61 o 
 -12   1   3      260.46      268.92      6.10 o 
 -11   1   3        0.48        1.05      1.49 o 
 -10   1   3      378.58      443.18      4.15 o 
  -9   1   3      636.14      650.14      5.29 o 
  -8   1   3     3289.56     3445.40     20.45 o 
  -7   1   3     4127.89     4239.98     27.41 o 
  -6   1   3      428.34      435.85      3.27 o 
  -5   1   3      130.99      139.68      1.77 o 
  -4   1   3      146.09      104.67      1.66 o 
  -3   1   3       51.86       62.39      2.87 o 
  -2   1   3        2.13        2.43      1.02 o 
  -1   1   3     6013.65     5865.74     39.32 o 
   0   1   3     8122.69     7813.27     48.55 o 
   1   1   3     1153.99     1104.87      8.28 o 
   2   1   3       74.67       65.68      4.64 o 
   3   1   3        1.62        3.07      0.81 o 
   4   1   3      490.43      466.31      3.52 o 
   5   1   3      108.92      102.00      1.80 o 
   6   1   3     2150.34     2321.69     12.97 o 
   7   1   3     1773.88     1818.24     10.58 o 
   8   1   3      563.50      568.44      4.45 o 
   9   1   3      127.66      140.02      2.42 o 
  10   1   3        0.35       -1.12      1.12 o 
  11   1   3       61.78       74.06      2.07 o 
  12   1   3       68.94       69.12      2.04 o 
  13   1   3      197.03      184.81      3.12 o 
  14   1   3       57.66       42.60      1.96 o 
  15   1   3       52.67       48.27      3.06 o 
  16   1   3        1.92        3.07      1.80 o 
  17   1   3       16.45       18.48      3.53 o 
  18   1   3        1.20        5.53      2.38 o 
  19   1   3        0.04       -1.22      2.42 o 
  20   1   3        0.00        0.69      2.49 o 
  21   1   3        1.14        0.60      2.72 o 
 -23   2   3        4.04       -2.61      3.05 o 
 -22   2   3       88.21       97.08      4.87 o 
 -21   2   3       36.62       40.42      3.36 o 
 -20   2   3        0.10        3.62      3.05 o 
 -19   2   3       81.90       85.71      3.89 o 
 -18   2   3      224.00      215.63      4.93 o 
 -17   2   3        7.40        6.14      3.10 o 
 -16   2   3        0.65       -2.57      2.71 o 
 -15   2   3      465.52      401.09      5.88 o 
 -14   2   3       21.42       18.24      2.16 o 
 -13   2   3       15.85       15.09      1.90 o 
 -12   2   3      518.51      482.43      8.78 o 
 -11   2   3        1.69       -0.39      1.37 o 
 -10   2   3      421.76      403.61      4.39 o 
  -9   2   3      273.57      271.69      3.18 o 
  -8   2   3     8193.96     8320.00     46.88 o 
  -7   2   3     2760.77     2705.54     18.26 o 
  -6   2   3       29.32       32.95      1.26 o 
  -5   2   3     3024.40     2909.22     15.58 o 
  -4   2   3     2519.42     2384.36     15.84 o 
  -3   2   3      549.61      475.08      5.51 o 
  -2   2   3     4675.49     4581.84     26.06 o 
  -1   2   3     3884.73     3877.12     24.88 o 
   0   2   3     2085.30     2038.37     11.22 o 
   1   2   3     7383.67     7644.60     48.06 o 
   2   2   3     6282.56     6295.90     35.45 o 
   3   2   3     2146.87     2179.96     13.19 o 
   4   2   3      331.33      309.51      2.75 o 
   5   2   3      216.69      256.16      2.58 o 
   6   2   3       54.80       75.24      3.26 o 
   7   2   3     2111.00     2333.41     13.14 o 
   8   2   3      162.59      154.41      2.38 o 
   9   2   3        1.51        0.90      0.99 o 
  10   2   3       73.05       94.71      2.34 o 
  11   2   3       20.14       25.09      1.47 o 
  12   2   3      272.58      264.90      3.44 o 
  13   2   3      227.23      236.41      4.54 o 
  14   2   3       18.33       16.52      1.68 o 
  15   2   3      124.12      142.40      3.09 o 
  16   2   3      562.99      515.91      5.82 o 
  17   2   3      101.60      112.20      3.75 o 
  18   2   3      205.20      189.81      4.52 o 
  19   2   3       25.23       31.19      2.79 o 
  20   2   3        4.01       -0.88      2.52 o 
  21   2   3        0.69        4.74      2.88 o 
 -23   3   3       22.07       36.21      3.63 o 
 -22   3   3       11.20        9.09      3.10 o 
 -21   3   3       15.62       13.55      3.05 o 
 -20   3   3       10.98       12.46      2.69 o 
 -19   3   3       21.09       13.14      3.76 o 
 -18   3   3       55.50       56.74      3.33 o 
 -17   3   3     1000.74      988.71     10.18 o 
 -16   3   3        6.11        8.95      2.56 o 
 -15   3   3       17.44       12.96      2.38 o 
 -14   3   3        0.09        4.31      1.93 o 
 -13   3   3       23.65       28.49      2.16 o 
 -12   3   3        0.74       -1.52      1.52 o 
 -11   3   3        4.10        1.85      1.14 o 
 -10   3   3      271.64      278.54      3.72 o 
  -9   3   3        9.70        9.09      1.15 o 
  -8   3   3     3034.48     3143.90     18.89 o 
  -7   3   3     1102.70     1155.33      8.00 o 
  -6   3   3       33.53       23.07      1.19 o 
  -5   3   3      125.93      153.02      2.00 o 
  -4   3   3      429.65      349.52      4.39 o 
  -3   3   3     3950.29     3808.68     28.20 o 
  -2   3   3     9558.19     9565.79     53.10 o 
  -1   3   3        0.08       -0.69      0.69 o 
   0   3   3     5181.79     4910.44     25.46 o 
   1   3   3     1267.00     1159.78      8.77 o 
   2   3   3       47.53       52.43      2.16 o 
   3   3   3      100.05       87.42      2.06 o 
   4   3   3        1.55        3.58      0.75 o 
   5   3   3      152.13      171.90      2.13 o 
   6   3   3      382.74      444.62      3.69 o 
   7   3   3      455.10      449.32      3.80 o 
   8   3   3     1463.35     1680.09     10.04 o 
   9   3   3       32.12       37.52      1.70 o 
  10   3   3       20.20       23.91      1.46 o 
  11   3   3       20.14       27.00      2.04 o 
  12   3   3       34.55       39.38      1.79 o 
  13   3   3      276.59      267.77      3.86 o 
  14   3   3       45.08       44.09      2.98 o 
  15   3   3        9.30        7.01      1.69 o 
  16   3   3        1.29        3.50      2.21 o 
  17   3   3      128.45      104.41      3.61 o 
  18   3   3       80.37       77.27      3.37 o 
  19   3   3       26.33       19.11      3.80 o 
  20   3   3        0.08       -2.49      2.49 o 
  21   3   3        1.85       -0.42      2.69 o 
 -23   4   3        0.07       -0.26      2.87 o 
 -22   4   3       37.24       39.83      3.63 o 
 -21   4   3        3.15        0.98      2.65 o 
 -20   4   3        2.84        8.11      2.95 o 
 -19   4   3       80.36       81.54      3.79 o 
 -18   4   3       52.33       57.43      3.33 o 
 -17   4   3        0.47       -2.26      2.26 o 
 -16   4   3        2.19        4.19      2.30 o 
 -15   4   3       75.85       73.04      3.32 o 
 -14   4   3      118.92      110.70      6.24 o 
 -13   4   3      116.95      125.34      3.82 o 
 -12   4   3       36.31       46.85      2.03 o 
 -11   4   3       98.83      104.24      2.68 o 
 -10   4   3       19.38       20.22      1.42 o 
  -9   4   3      493.45      615.95      5.24 o 
  -8   4   3     3378.66     3543.49     21.13 o 
  -7   4   3     1086.86     1124.43      7.85 o 
  -6   4   3     3754.42     3807.23     22.30 o 
  -5   4   3     4742.17     4771.05     30.67 o 
  -4   4   3     1191.45     1195.41     10.34 o 
  -3   4   3      408.97      430.59      3.90 o 
  -2   4   3     4206.00     4288.12     24.50 o 
  -1   4   3       30.25       26.69      1.01 o 
   0   4   3     1700.62     1562.80     10.03 o 
   1   4   3     1376.79     1393.14     10.22 o 
   2   4   3     1267.36     1289.33      8.29 o 
   3   4   3      297.69      365.69      3.61 o 
   4   4   3      328.12      342.64      3.93 o 
   5   4   3     2344.47     2553.38     13.99 o 
   6   4   3     1032.94     1200.82      7.43 o 
   7   4   3      138.52      164.22      2.37 o 
   8   4   3      427.56      435.57      3.80 o 
   9   4   3      300.60      329.13      3.40 o 
  10   4   3       93.78      110.63      2.33 o 
  11   4   3      121.79      126.62      2.55 o 
  12   4   3      783.47      790.34      8.44 o 
  13   4   3      126.76      130.90      2.82 o 
  14   4   3      252.44      254.37      4.17 o 
  15   4   3      297.63      280.40      4.30 o 
  16   4   3      464.74      469.96      6.26 o 
  17   4   3        0.74        0.45      2.24 o 
  18   4   3       76.02       66.11      3.29 o 
  19   4   3        8.01       11.31      2.58 o 
  20   4   3        4.53       -0.11      2.55 o 
  21   4   3        0.05        3.71      3.22 o 
 -23   5   3        9.61       22.66      3.55 o 
 -22   5   3        5.40        5.13      2.97 o 
 -21   5   3       15.98       19.78      3.10 o 
 -20   5   3       13.76        5.75      2.72 o 
 -19   5   3        0.95        3.34      2.52 o 
 -18   5   3      397.82      390.49      6.28 o 
 -17   5   3      163.37      169.86      5.32 o 
 -16   5   3      384.08      393.92      8.85 o 
 -15   5   3      241.82      240.96      4.73 o 
 -14   5   3       70.49       54.43      4.04 o 
 -13   5   3       98.14       96.15      3.12 o 
 -12   5   3        3.82        0.76      1.36 o 
 -11   5   3        5.07        6.71      1.51 o 
 -10   5   3       17.57       24.61      1.48 o 
  -9   5   3     1583.02     1834.38     12.05 o 
  -8   5   3     1206.10     1234.65      8.68 o 
  -7   5   3     2038.19     2133.40     13.42 o 
  -6   5   3     2744.54     2792.95     16.67 o 
  -5   5   3      726.19      762.54      6.82 o 
  -4   5   3     3128.42     3040.52     23.17 o 
  -3   5   3     1368.07     1313.05      9.64 o 
  -2   5   3     7752.92     7693.60     48.27 o 
  -1   5   3        2.46        3.98      1.84 o 
   0   5   3        0.07       -1.17      1.17 o 
   1   5   3        0.72       -1.06      1.40 o 
   2   5   3      727.18      754.38      6.50 o 
   3   5   3      958.10     1011.76      6.88 o 
   4   5   3      198.49      214.04      2.90 o 
   5   5   3     1152.91     1224.80      7.49 o 
   6   5   3       33.79       57.26      1.42 o 
   7   5   3      292.81      266.69      3.48 o 
   8   5   3        2.99        6.90      1.04 o 
   9   5   3        0.15        0.32      1.19 o 
  10   5   3       42.72       46.02      1.70 o 
  11   5   3      935.20      965.57      7.62 o 
  12   5   3      172.13      166.04      3.26 o 
  13   5   3      138.41      136.55      3.42 o 
  14   5   3      726.84      692.32      9.86 o 
  15   5   3      284.40      208.83      4.34 o 
  16   5   3      116.73       91.30      3.43 o 
  17   5   3       98.74      100.35      3.73 o 
  18   5   3       20.41       18.34      3.10 o 
  19   5   3       31.40       32.94      3.43 o 
  20   5   3       34.14       29.59      3.73 o 
  21   5   3        7.28       -3.71      3.71 o 
 -23   6   3        2.77        3.49      3.23 o 
 -22   6   3        1.97        1.51      3.00 o 
 -21   6   3        5.31        1.48      2.84 o 
 -20   6   3       47.62       44.07      3.37 o 
 -19   6   3      261.83      260.16      5.59 o 
 -18   6   3        4.62        6.63      2.61 o 
 -17   6   3       12.61       10.74      2.55 o 
 -16   6   3      674.31      614.69      7.74 o 
 -15   6   3      200.49      211.15      7.17 o 
 -14   6   3      285.69      263.02      5.13 o 
 -13   6   3      171.24      152.79      3.64 o 
 -12   6   3       10.75        9.44      1.50 o 
 -11   6   3      430.44      418.91      4.45 o 
 -10   6   3       21.69       30.66      2.92 o 
  -9   6   3      210.59      221.19      3.06 o 
  -8   6   3     1096.88     1163.78      8.29 o 
  -7   6   3      574.11      600.53      8.37 o 
  -6   6   3     5957.95     6042.72     34.37 o 
  -5   6   3      210.21      194.86      2.20 o 
  -4   6   3       10.81       12.87      1.17 o 
  -3   6   3     1042.47     1005.62     10.59 o 
  -2   6   3     1581.65     1506.95     11.90 o 
  -1   6   3      705.56      760.76      6.69 o 
   0   6   3     2522.94     2679.47     18.42 o 
   1   6   3      760.11      722.42      8.70 o 
   2   6   3     1081.43     1095.48     10.10 o 
   3   6   3      273.30      305.22      2.99 o 
   4   6   3        3.49       11.24      2.70 o 
   5   6   3      878.49      902.06      6.57 o 
   6   6   3     1279.89     1387.09     10.37 o 
   7   6   3      592.94      628.59      5.18 o 
   8   6   3     1377.22     1331.07      9.18 o 
   9   6   3      130.33      138.35      3.68 o 
  10   6   3       97.08      108.66      2.57 o 
  11   6   3      280.90      311.07      4.00 o 
  12   6   3       48.32       50.90      2.24 o 
  13   6   3      558.20      554.12      5.73 o 
  14   6   3        0.59        2.46      1.78 o 
  15   6   3      195.02      196.91      4.33 o 
  16   6   3       17.83       10.77      2.30 o 
  17   6   3        1.36        6.64      2.70 o 
  18   6   3        6.06        8.96      2.96 o 
  19   6   3        0.00        2.04      3.10 o 
  20   6   3        8.51        3.43      3.27 o 
  21   6   3        1.82       -0.74      3.71 o 
 -23   7   3        2.86        6.70      3.96 o 
 -22   7   3        0.01       -2.85      2.85 o 
 -21   7   3        7.32       12.96      3.00 o 
 -20   7   3      146.58      164.34      5.04 o 
 -19   7   3       21.85       35.29      3.16 o 
 -18   7   3        2.00        7.56      2.57 o 
 -17   7   3        3.65        8.18      2.34 o 
 -16   7   3       38.74       38.45      2.97 o 
 -15   7   3        3.52        3.10      2.70 o 
 -14   7   3      276.09      273.88      5.08 o 
 -13   7   3       38.67       33.80      1.99 o 
 -12   7   3       11.11        9.57      1.58 o 
 -11   7   3      108.19      104.53      2.63 o 
 -10   7   3     1291.75     1331.86      9.58 o 
  -9   7   3       10.19       12.80      1.34 o 
  -8   7   3      100.94       97.93      2.89 o 
  -7   7   3     2879.03     3121.90     21.20 o 
  -6   7   3      120.56      111.38      1.93 o 
  -5   7   3      495.71      516.44      4.23 o 
  -4   7   3       18.17       21.03      1.26 o 
  -3   7   3     1617.47     1664.58     11.93 o 
  -2   7   3      123.06      104.31      1.90 o 
  -1   7   3      497.62      419.61      5.99 o 
   0   7   3      138.65      174.09      3.43 o 
   1   7   3      446.73      469.59      5.99 o 
   2   7   3       66.23       61.62      2.43 o 
   3   7   3      409.43      465.38      5.99 o 
   4   7   3        0.02        2.09      0.90 o 
   5   7   3      531.30      632.32      6.83 o 
   6   7   3      847.69      828.93      6.13 o 
   7   7   3       17.02       18.86      1.40 o 
   8   7   3       37.38       29.93      1.52 o 
   9   7   3      276.55      295.75      3.72 o 
  10   7   3       75.36       85.30      2.99 o 
  11   7   3       72.51       68.09      2.35 o 
  12   7   3      580.64      595.01      5.92 o 
  13   7   3       45.05       44.27      2.34 o 
  14   7   3       53.78       65.30      2.56 o 
  15   7   3       52.51       42.64      3.20 o 
  16   7   3       56.65       41.51      4.43 o 
  17   7   3        6.31        3.99      4.56 o 
  18   7   3        0.74        0.53      3.56 o 
  19   7   3        0.01       -3.00      5.47 o 
  20   7   3        1.44        1.54      4.73 o 
  21   7   3       33.56       35.48      9.02 o 
 -22   8   3       14.55       20.20      3.36 o 
 -21   8   3        0.38       -2.67      2.67 o 
 -20   8   3        8.84       15.04      3.19 o 
 -19   8   3      134.25      119.89      4.37 o 
 -18   8   3        2.03       -0.47      2.46 o 
 -17   8   3      113.35      103.39      3.93 o 
 -16   8   3       34.25       32.01      4.07 o 
 -15   8   3       54.98       61.85      3.12 o 
 -14   8   3       17.43       23.34      2.60 o 
 -13   8   3      261.97      244.39      4.35 o 
 -12   8   3        1.62        5.84      1.59 o 
 -11   8   3       87.17       92.23      2.48 o 
 -10   8   3        1.94        5.32      1.65 o 
  -9   8   3      160.59      140.24      3.04 o 
  -8   8   3      314.57      287.18      9.25 o 
  -7   8   3      653.57      689.15      6.30 o 
  -6   8   3      256.24      209.61      3.02 o 
  -5   8   3        0.78       -1.13      1.13 o 
  -4   8   3     1232.03     1253.92      8.47 o 
  -3   8   3        7.99        6.14      2.03 o 
  -2   8   3       34.60       39.27      2.45 o 
  -1   8   3      406.93      449.35      4.02 o 
   0   8   3    13011.13    13752.84     99.42 o 
   1   8   3      190.17      189.52      4.17 o 
   2   8   3      481.54      483.47      7.76 o 
   3   8   3        2.24        0.85      1.67 o 
   4   8   3     1323.18     1426.22     10.53 o 
   5   8   3       16.89       19.75      1.64 o 
   6   8   3       67.46       69.42      2.22 o 
   7   8   3      286.62      268.56      3.18 o 
   8   8   3       13.18       15.17      1.40 o 
   9   8   3      265.23      276.96      3.56 o 
  10   8   3       43.81       42.61      1.92 o 
  11   8   3        2.20        3.19      1.64 o 
  12   8   3       37.12       42.93      2.16 o 
  13   8   3        0.47       -0.05      2.54 o 
  14   8   3      127.10      117.59      4.60 o 
  15   8   3      117.97      122.30      5.50 o 
  16   8   3      148.17      169.69      6.27 o 
  17   8   3        0.27        2.30      3.99 o 
  18   8   3        0.13        1.87      3.65 o 
  19   8   3        9.94       13.81      3.91 o 
  20   8   3        0.02       -1.14      3.96 o 
 -22   9   3        0.21       -0.60      2.97 o 
 -21   9   3        0.33       -2.05      2.85 o 
 -20   9   3       63.78       64.85      4.32 o 
 -19   9   3       18.71       18.93      2.88 o 
 -18   9   3      240.56      244.54      5.49 o 
 -17   9   3      140.92      131.20      4.27 o 
 -16   9   3       18.90       28.50      2.64 o 
 -15   9   3      104.49       91.65      3.58 o 
 -14   9   3      853.36      784.00      8.42 o 
 -13   9   3      362.76      348.63      6.28 o 
 -12   9   3        5.14        8.15      1.65 o 
 -11   9   3      781.68      727.09      6.49 o 
 -10   9   3       39.78       36.58      2.10 o 
  -9   9   3        0.11       -0.80      1.24 o 
  -8   9   3       60.65       69.95      1.75 o 
  -7   9   3      135.75      132.32      2.23 o 
  -6   9   3      467.25      441.18      3.77 o 
  -5   9   3      463.49      488.63      3.95 o 
  -4   9   3     1699.76     1599.07     10.48 o 
  -3   9   3     1619.56     1588.44     12.14 o 
  -2   9   3      399.20      428.78      4.10 o 
  -1   9   3     3496.97     3589.27     21.35 o 
   0   9   3     1522.69     1498.06     13.45 o 
   1   9   3     1406.49     1333.11     12.19 o 
   2   9   3        9.15        5.65      1.80 o 
   3   9   3      101.28      124.58      3.84 o 
   4   9   3        0.01        2.14      1.16 o 
   5   9   3        0.01        2.29      1.10 o 
   6   9   3       13.19       18.02      1.50 o 
   7   9   3        5.78        4.91      1.45 o 
   8   9   3       20.71       24.61      3.01 o 
   9   9   3      135.21      110.28      3.66 o 
  10   9   3       64.41       58.56      3.12 o 
  11   9   3       34.08       40.14      3.06 o 
  12   9   3       25.59       21.07      3.98 o 
  13   9   3       29.56       40.17      3.17 o 
  14   9   3        6.68       11.28      3.56 o 
  15   9   3       61.84       64.41      4.86 o 
  16   9   3        6.18        4.31      3.71 o 
  17   9   3        2.10       -3.45      3.45 o 
  18   9   3       49.45       43.34      4.59 o 
  19   9   3       50.06       62.86      5.36 o 
  20   9   3        0.07       -2.53      5.91 o 
 -22  10   3       11.65       15.42      3.34 o 
 -21  10   3        0.34       -2.93      2.93 o 
 -20  10   3        8.58        5.01      2.90 o 
 -19  10   3       20.64       12.87      3.23 o 
 -18  10   3        0.26        1.31      2.52 o 
 -17  10   3       72.97       73.17      4.21 o 
 -16  10   3        3.34        3.39      2.45 o 
 -15  10   3       48.39       48.17      2.96 o 
 -14  10   3      143.92      147.80      3.59 o 
 -13  10   3       42.40       47.77      2.27 o 
 -12  10   3      705.45      711.65      6.70 o 
 -11  10   3      112.86      129.55      3.55 o 
 -10  10   3      134.82      135.83      5.74 o 
  -9  10   3       28.17       19.27      1.61 o 
  -8  10   3      935.92      856.58      6.94 o 
  -7  10   3      258.88      206.52      2.68 o 
  -6  10   3      883.75      872.48      6.07 o 
  -5  10   3      219.03      206.96      2.48 o 
  -4  10   3      318.95      268.76      3.15 o 
  -3  10   3        3.34        3.05      1.21 o 
  -2  10   3        0.00        2.34      1.13 o 
  -1  10   3      842.56      964.43      6.42 o 
   0  10   3      251.30      293.89      5.15 o 
   1  10   3     3572.32     3689.68     28.98 o 
   2  10   3      716.64      712.16      9.54 o 
   3  10   3     1219.56     1155.14     11.21 o 
   4  10   3     2956.49     3194.21     25.57 o 
   5  10   3       30.09       26.12      2.21 o 
   6  10   3      215.89      180.41      4.35 o 
   7  10   3      105.73      107.04      3.54 o 
   8  10   3      168.44      182.00      5.00 o 
   9  10   3       14.13       21.80      2.61 o 
  10  10   3      336.38      331.40      6.13 o 
  11  10   3      612.30      615.25     14.25 o 
  12  10   3        1.12        2.12      2.49 o 
  13  10   3      127.99       99.25      4.24 o 
  14  10   3       44.71       56.20      4.43 o 
  15  10   3      154.45      170.12     10.20 o 
  16  10   3        8.46        6.95      3.48 o 
  17  10   3       35.04       37.76      4.35 o 
  18  10   3       59.10       72.11      5.36 o 
  19  10   3       10.23       13.15      4.26 o 
  20  10   3        3.61        9.02      5.62 o 
 -21  11   3       52.87       55.91      3.93 o 
 -20  11   3        4.68        8.83      3.04 o 
 -19  11   3        4.11        9.07      2.71 o 
 -18  11   3        1.10        0.15      2.44 o 
 -17  11   3       16.72       16.50      2.76 o 
 -16  11   3      159.99      155.18      4.43 o 
 -15  11   3        0.96       -2.20      2.20 o 
 -14  11   3      110.79      104.11      3.13 o 
 -13  11   3       71.40       65.13      3.32 o 
 -12  11   3      125.98      118.73      3.44 o 
 -11  11   3       70.59       76.39      2.48 o 
 -10  11   3      372.88      357.53      4.48 o 
  -9  11   3       35.70       32.83      1.91 o 
  -8  11   3        1.40        2.75      1.33 o 
  -7  11   3        0.01       -0.44      1.11 o 
  -6  11   3       49.99       68.59      1.93 o 
  -5  11   3      426.94      372.92      4.56 o 
  -4  11   3      963.71      941.43      7.06 o 
  -3  11   3     1348.45     1335.03      8.49 o 
  -2  11   3      133.99      153.36      2.91 o 
  -1  11   3     1123.88     1118.92      7.31 o 
   0  11   3       48.35       69.68      2.43 o 
   1  11   3      652.21      702.09      8.15 o 
   2  11   3      479.99      485.94      6.62 o 
   3  11   3       16.66       19.44      2.28 o 
   4  11   3      123.46      136.65      3.90 o 
   5  11   3      495.37      527.38      6.89 o 
   6  11   3      273.37      270.51      5.43 o 
   7  11   3      421.78      452.04      6.67 o 
   8  11   3      117.76      106.36      3.72 o 
   9  11   3     1133.74     1195.43     12.40 o 
  10  11   3      164.90      177.66      6.41 o 
  11  11   3       34.88       35.70      3.41 o 
  12  11   3      382.12      398.38      7.10 o 
  13  11   3      268.42      244.46      9.88 o 
  14  11   3      155.17      140.65     15.07 o 
  15  11   3        1.46        6.52      3.45 o 
  16  11   3        5.94        3.11      3.65 o 
  17  11   3        0.03        2.75      3.65 o 
  18  11   3        0.37       -3.99      3.99 o 
  19  11   3        2.52        1.02      3.81 o 
 -21  12   3        7.52        4.53      3.61 o 
 -20  12   3        9.25        6.74      3.29 o 
 -19  12   3        2.46        1.88      2.66 o 
 -18  12   3       45.27       52.99      3.47 o 
 -17  12   3        4.06       -0.89      2.37 o 
 -16  12   3        6.75        8.62      2.76 o 
 -15  12   3       39.31       46.52      2.98 o 
 -14  12   3       47.28       45.88      3.36 o 
 -13  12   3      145.24      140.57      6.70 o 
 -12  12   3       30.32       31.87      2.16 o 
 -11  12   3        0.09       -1.53      1.53 o 
 -10  12   3      484.60      486.08      5.31 o 
  -9  12   3      129.42      132.05      3.55 o 
  -8  12   3      126.42      130.46      2.90 o 
  -7  12   3        2.25        8.24      1.21 o 
  -6  12   3      170.36      159.65      2.57 o 
  -5  12   3      398.42      436.89      4.47 o 
  -4  12   3        0.26       -0.25      1.16 o 
  -3  12   3      380.39      393.39      3.82 o 
  -2  12   3       45.31       68.96      2.24 o 
  -1  12   3      151.99      182.88      4.69 o 
   0  12   3      735.94      670.53      6.71 o 
   1  12   3      103.20      117.62      3.09 o 
   2  12   3       25.97       31.07      2.13 o 
   3  12   3      559.57      528.47      7.03 o 
   4  12   3     1002.21     1042.08     35.03 o 
   5  12   3       15.57       22.35      2.28 o 
   6  12   3       12.39       13.44      2.34 o 
   7  12   3       13.31        7.71      2.33 o 
   8  12   3     1568.58     1549.06     14.90 o 
   9  12   3        1.03        3.31      2.58 o 
  10  12   3      101.65      105.27      4.61 o 
  11  12   3      283.26      289.54      6.16 o 
  12  12   3       13.27       14.35      2.84 o 
  13  12   3       51.84       59.00      4.59 o 
  14  12   3        0.32        9.86      3.84 o 
  15  12   3       12.29        7.63      4.88 o 
  16  12   3       24.09       29.73      4.35 o 
  17  12   3        4.16       -3.65      3.65 o 
  18  12   3        1.92       -0.04      3.98 o 
  19  12   3       20.43       39.99      4.95 o 
 -20  13   3        0.60        2.10      3.82 o 
 -19  13   3        0.97        5.47      2.91 o 
 -18  13   3        0.37        3.65      2.61 o 
 -17  13   3        6.75        2.64      2.52 o 
 -16  13   3      225.13      219.26      5.02 o 
 -15  13   3       94.71      110.16      4.93 o 
 -14  13   3        3.01        3.00      1.84 o 
 -13  13   3      110.99       93.58      3.04 o 
 -12  13   3       22.46       18.94      2.30 o 
 -11  13   3        0.05        1.04      1.75 o 
 -10  13   3      407.97      419.30      5.06 o 
  -9  13   3      755.10      700.10      6.45 o 
  -8  13   3       53.62       52.97      2.44 o 
  -7  13   3       10.20       14.89      1.59 o 
  -6  13   3      203.80      221.71      3.44 o 
  -5  13   3       63.51       68.27      3.08 o 
  -4  13   3      328.86      280.73      5.53 o 
  -3  13   3      118.19      107.35      2.69 o 
  -2  13   3        2.41        1.27      1.49 o 
  -1  13   3      163.89      138.46      4.64 o 
   0  13   3      430.79      452.40      9.82 o 
   1  13   3     1202.50     1280.09     10.57 o 
   2  13   3       18.67       17.62      2.02 o 
   3  13   3      142.35      145.34      3.53 o 
   4  13   3      198.26      198.36      5.23 o 
   5  13   3       23.07       20.25      2.48 o 
   6  13   3      150.68      156.88      4.53 o 
   7  13   3      159.80      156.23      4.65 o 
   8  13   3      312.48      304.31      6.36 o 
   9  13   3      375.17      380.54      6.97 o 
  10  13   3       11.43       13.72      2.85 o 
  11  13   3       24.11       21.50      3.03 o 
  12  13   3        9.34        6.50      2.75 o 
  13  13   3        6.29       12.01      5.62 o 
  14  13   3       46.76       43.10      7.09 o 
  15  13   3       47.82       54.97      4.73 o 
  16  13   3       24.49       33.96      3.46 o 
  17  13   3       40.59       46.11      3.89 o 
  18  13   3       51.09       40.62      3.83 o 
  19  13   3        6.12        7.32      3.45 o 
 -20  14   3       34.07       48.33      4.28 o 
 -19  14   3       39.86       49.26      3.66 o 
 -18  14   3        0.69        2.13      2.72 o 
 -17  14   3        1.05       -0.28      2.55 o 
 -16  14   3       25.31       26.53      2.88 o 
 -15  14   3       25.49       16.86      2.27 o 
 -14  14   3       22.93       26.85      2.33 o 
 -13  14   3        7.80        3.67      2.73 o 
 -12  14   3       18.14       18.09      2.07 o 
 -11  14   3       83.28       83.18      2.84 o 
 -10  14   3      697.62      718.21      7.92 o 
  -9  14   3       20.91       22.91      4.06 o 
  -8  14   3      727.01      722.24      7.71 o 
  -7  14   3       51.69       61.77      2.20 o 
  -6  14   3      212.05      189.63      3.38 o 
  -5  14   3        2.65        1.45      1.29 o 
  -4  14   3      391.13      405.31      5.33 o 
  -3  14   3      901.34      933.51      9.72 o 
  -2  14   3      102.24      112.25      5.35 o 
  -1  14   3       14.97       11.98      2.56 o 
   0  14   3      471.01      452.08      5.66 o 
   1  14   3      376.21      381.58      5.19 o 
   2  14   3       43.98       44.89      2.38 o 
   3  14   3      239.60      254.23      4.45 o 
   4  14   3      930.74      964.44     15.32 o 
   5  14   3      659.37      678.95      8.40 o 
   6  14   3      113.27      108.66      3.41 o 
   7  14   3      568.01      601.88      7.12 o 
   8  14   3        3.32        3.32      2.30 o 
   9  14   3       33.21       33.38      2.63 o 
  10  14   3        5.91        1.54      2.29 o 
  11  14   3        1.95        0.39      2.26 o 
  12  14   3       67.82       65.41      3.41 o 
  13  14   3        5.02        7.60      3.35 o 
  14  14   3        4.86       -1.67      2.75 o 
  15  14   3        0.43        4.75      2.96 o 
  16  14   3        1.44        0.37      2.97 o 
  17  14   3       60.09       66.55      4.23 o 
  18  14   3        0.07       -3.01      3.01 o 
 -19  15   3       69.81       93.68      4.92 o 
 -18  15   3        9.28        6.29      3.08 o 
 -17  15   3       39.34       44.68      4.79 o 
 -16  15   3       31.34       39.23      3.15 o 
 -15  15   3       18.05        7.41      2.19 o 
 -14  15   3      259.31      244.07      5.61 o 
 -13  15   3      395.67      416.89      8.30 o 
 -12  15   3       18.39       28.34      2.74 o 
 -11  15   3       65.54       52.62      2.88 o 
 -10  15   3      103.06      125.42      3.71 o 
  -9  15   3      187.61      190.11      4.48 o 
  -8  15   3        2.92       -2.02      2.02 o 
  -7  15   3     1088.76     1088.30     12.49 o 
  -6  15   3       16.43       13.86      2.09 o 
  -5  15   3     1568.82     1459.57     12.43 o 
  -4  15   3        7.61        6.95      1.82 o 
  -3  15   3      133.15      144.06      3.65 o 
  -2  15   3       32.74       27.63      2.58 o 
  -1  15   3      537.63      536.71      7.21 o 
   0  15   3        0.50        2.43      1.94 o 
   1  15   3       24.50       21.96      2.24 o 
   2  15   3       36.18       35.38      2.38 o 
   3  15   3       94.30       84.25      2.98 o 
   4  15   3       65.40       64.16      3.19 o 
   5  15   3       98.73      101.65      3.37 o 
   6  15   3       16.15       16.04      2.29 o 
   7  15   3     1217.45     1244.38     11.16 o 
   8  15   3      317.45      312.72      5.36 o 
   9  15   3       29.47       32.24      2.68 o 
  10  15   3        0.45       -2.61      2.61 o 
  11  15   3      219.91      211.96      4.84 o 
  12  15   3      102.56      115.90      4.52 o 
  13  15   3       58.97       70.88      4.31 o 
  14  15   3       33.04       35.19      3.51 o 
  15  15   3       27.00       16.06      3.30 o 
  16  15   3       29.73       30.13      5.43 o 
  17  15   3        0.20        7.66      3.33 o 
  18  15   3        7.04        7.43      3.34 o 
 -19  16   3        8.86       15.25      3.40 o 
 -18  16   3       10.52        0.52      3.03 o 
 -17  16   3        1.30        0.16      3.65 o 
 -16  16   3       11.92       23.26      3.91 o 
 -15  16   3       25.35       24.80      3.10 o 
 -14  16   3       72.22       81.48      4.44 o 
 -13  16   3       46.69       44.71      2.95 o 
 -12  16   3        6.20        9.18      3.44 o 
 -11  16   3       85.32       92.30      3.52 o 
 -10  16   3      120.64      132.21      4.78 o 
  -9  16   3      397.03      382.36      7.15 o 
  -8  16   3       32.18       36.61      3.33 o 
  -7  16   3      269.22      272.87      6.26 o 
  -6  16   3       24.66       27.46      2.29 o 
  -5  16   3      237.06      279.06      4.66 o 
  -4  16   3      296.54      299.28      4.76 o 
  -3  16   3       41.77       44.27      2.40 o 
  -2  16   3      800.98      795.26     16.88 o 
  -1  16   3      166.79      197.69      4.74 o 
   0  16   3      549.33      512.57      7.22 o 
   1  16   3      695.59      696.81     25.20 o 
   2  16   3      176.43      152.62      4.31 o 
   3  16   3      548.64      528.54      6.44 o 
   4  16   3       82.09       94.57      9.14 o 
   5  16   3        7.21        7.36      2.33 o 
   6  16   3       12.78        5.29      2.27 o 
   7  16   3       44.27       60.30      3.26 o 
   8  16   3       44.95       43.82      2.88 o 
   9  16   3       60.29       43.95      3.00 o 
  10  16   3      288.47      278.86      5.35 o 
  11  16   3        0.92        3.81      3.00 o 
  12  16   3        6.03        0.18      3.08 o 
  13  16   3        6.62        9.48      3.01 o 
  14  16   3       52.72       47.88      3.81 o 
  15  16   3        2.12       13.62      3.33 o 
  16  16   3        5.71       -3.14      3.14 o 
  17  16   3       12.51       25.49      3.72 o 
 -18  17   3        4.60       -0.93      4.00 o 
 -17  17   3       53.04       59.61      5.21 o 
 -16  17   3       17.07       20.30      6.06 o 
 -15  17   3       18.58       14.75      3.08 o 
 -14  17   3       37.01       43.21      3.48 o 
 -13  17   3        2.46        0.00      3.71 o 
 -12  17   3       84.04      102.21      5.61 o 
 -11  17   3        0.51       -3.19      3.19 o 
 -10  17   3       58.65       61.45      4.47 o 
  -9  17   3       58.43       57.45      3.72 o 
  -8  17   3       16.52       15.62      3.06 o 
  -7  17   3        4.27        7.93      2.52 o 
  -6  17   3      124.89      133.05      3.66 o 
  -5  17   3      237.02      244.11      4.36 o 
  -4  17   3      240.47      239.11      4.26 o 
  -3  17   3      197.95      179.26      4.26 o 
  -2  17   3      252.73      276.37      5.02 o 
  -1  17   3       31.24       36.54      2.69 o 
   0  17   3      531.73      527.72      7.54 o 
   1  17   3       27.08       34.05      2.98 o 
   2  17   3      186.66      191.81      8.13 o 
   3  17   3       93.60       89.36      3.78 o 
   4  17   3       26.33       26.96      3.03 o 
   5  17   3       64.32       55.74      3.97 o 
   6  17   3       37.07       41.86      2.83 o 
   7  17   3        6.41        6.63      2.35 o 
   8  17   3      292.81      290.48      5.46 o 
   9  17   3       11.13       16.19      2.55 o 
  10  17   3        6.97        6.88      2.49 o 
  11  17   3        0.00       -2.20      2.20 o 
  12  17   3        1.31        3.88      2.89 o 
  13  17   3       77.35       74.97      6.53 o 
  14  17   3        0.57        0.49      3.51 o 
  15  17   3       28.22       35.42      3.90 o 
  16  17   3       10.81        1.04      3.33 o 
 -16  18   3       19.76       12.80      6.88 o 
 -15  18   3       17.79       22.02      4.22 o 
 -14  18   3        1.38       -4.58      4.58 o 
 -13  18   3       10.58        9.94      6.36 o 
 -12  18   3        1.91       -2.12      3.56 o 
 -11  18   3       60.22       56.96      4.78 o 
 -10  18   3      225.98      241.35      8.42 o 
  -9  18   3        6.34       -1.80      4.14 o 
  -8  18   3      246.09      254.68      7.80 o 
  -7  18   3        1.51        5.69      5.02 o 
  -6  18   3      188.23      183.61      5.16 o 
  -5  18   3       11.03       13.06      2.32 o 
  -4  18   3        5.71        6.84      2.07 o 
  -3  18   3       36.61       42.56      3.00 o 
  -2  18   3        6.95        7.00      2.38 o 
  -1  18   3      211.50      232.24      6.14 o 
   0  18   3       59.94       68.53      4.53 o 
   1  18   3      255.45      264.53      9.34 o 
   2  18   3        0.89       -1.23      1.64 o 
   3  18   3      126.07      113.11      8.77 o 
   4  18   3       30.55       31.82      3.24 o 
   5  18   3        4.61        7.63      2.51 o 
   6  18   3       24.01       20.31      2.67 o 
   7  18   3        0.13       -2.30      2.30 o 
   8  18   3      296.20      317.51      5.67 o 
   9  18   3        0.08       -0.48      2.51 o 
  10  18   3       64.61       54.26      3.23 o 
  11  18   3        0.61        3.21      2.76 o 
  12  18   3        1.96       -1.15      2.75 o 
  13  18   3       21.07       21.81      3.43 o 
  14  18   3        0.94       -0.97      3.19 o 
  15  18   3        3.70       -3.03      3.03 o 
  16  18   3       20.31       10.80      3.64 o 
 -16  19   3        5.43       10.24      5.43 o 
 -15  19   3        0.44       -2.56      5.07 o 
 -14  19   3       20.99       21.68      4.73 o 
 -13  19   3        0.29       -1.10      3.56 o 
 -12  19   3       12.55       11.02      3.81 o 
 -11  19   3       84.03       82.03      5.36 o 
 -10  19   3       50.49       54.13      4.84 o 
  -9  19   3       28.49       29.57      4.22 o 
  -8  19   3      150.06      146.18      6.49 o 
  -7  19   3       30.54       36.22      4.10 o 
  -6  19   3        0.47       -0.87      3.45 o 
  -5  19   3      167.05      152.60      4.93 o 
  -4  19   3       78.65       74.74      4.52 o 
  -3  19   3       31.46       18.72      4.73 o 
  -2  19   3       99.75      117.58      5.21 o 
  -1  19   3      250.45      271.40      5.94 o 
   0  19   3        0.03       -2.42      2.42 o 
   1  19   3      213.13      197.43      6.49 o 
   2  19   3      167.67      175.27      4.31 o 
   3  19   3      363.20      362.17      8.25 o 
   4  19   3      250.55      225.21     14.05 o 
   5  19   3      987.73     1059.75     12.24 o 
   6  19   3      309.82      336.62      7.79 o 
   7  19   3      150.78      160.08      4.74 o 
   8  19   3        0.04       -2.11      2.53 o 
   9  19   3       46.23       37.03      3.01 o 
  10  19   3       12.39       17.51      2.83 o 
  11  19   3       30.80       28.76      3.37 o 
  12  19   3       30.00       31.51      3.57 o 
  13  19   3       12.71       13.14      3.40 o 
  14  19   3       23.20        9.21      3.54 o 
  15  19   3        0.84        5.55      3.52 o 
 -16  20   3        2.44        2.05      5.79 o 
 -15  20   3       18.43       22.53      6.52 o 
 -14  20   3        4.14       -5.07      5.07 o 
 -13  20   3        3.45       -1.02      5.43 o 
 -12  20   3        0.28        1.02      4.29 o 
 -11  20   3        2.25       -1.17      3.56 o 
 -10  20   3        6.55        8.45      3.84 o 
  -9  20   3       53.74       71.20      5.24 o 
  -8  20   3      163.78      188.28      7.15 o 
  -7  20   3      148.06      172.49      7.04 o 
  -6  20   3       20.84       16.21      4.29 o 
  -5  20   3       57.37       54.87      4.26 o 
  -4  20   3       81.24       73.86      6.80 o 
  -3  20   3        7.53        8.97      3.45 o 
  -2  20   3       41.01       51.11      4.22 o 
  -1  20   3       55.90       50.68      4.17 o 
   0  20   3       45.21       28.15      3.91 o 
   1  20   3      160.85      138.91     11.23 o 
   2  20   3        4.83        8.87      3.56 o 
   3  20   3      275.91      253.76      5.98 o 
   4  20   3       91.76       97.54      4.31 o 
   5  20   3       90.98       95.76      4.45 o 
   6  20   3      139.54      125.43      5.81 o 
   7  20   3       30.87       36.31      3.06 o 
   8  20   3       17.76       17.32      2.93 o 
   9  20   3       13.94       13.69      3.48 o 
  10  20   3        1.36        0.68      2.52 o 
  11  20   3        6.34        1.48      3.03 o 
  12  20   3        0.14       -0.66      3.26 o 
  13  20   3       17.53       13.26      3.45 o 
  14  20   3       47.34       57.41      4.41 o 
 -15  21   3       20.98        8.70      6.15 o 
 -14  21   3        0.31        1.54      5.43 o 
 -13  21   3        1.45       -1.02      5.79 o 
 -12  21   3       75.53       72.19      7.60 o 
 -11  21   3        4.43       13.31      5.43 o 
 -10  21   3       13.93       26.50      4.59 o 
  -9  21   3       13.66       10.67      7.83 o 
  -8  21   3        7.39        2.68      3.71 o 
  -7  21   3       28.32       14.59      4.10 o 
  -6  21   3       10.60       18.43      3.84 o 
  -5  21   3       87.47       66.63      4.59 o 
  -4  21   3       37.92       39.79      4.07 o 
  -3  21   3      152.63      130.65      5.72 o 
  -2  21   3        0.38        4.53      3.30 o 
  -1  21   3       56.40       66.95      4.69 o 
   0  21   3        4.77        2.45      3.45 o 
   1  21   3       89.74       96.34      5.36 o 
   2  21   3      523.38      539.95     18.47 o 
   3  21   3      180.83      175.95      8.57 o 
   4  21   3       10.78        7.29      2.96 o 
   5  21   3        2.68        3.66      2.89 o 
   6  21   3      129.63      146.06      5.17 o 
   7  21   3       53.03       50.18      3.29 o 
   8  21   3       26.10       31.82      3.00 o 
   9  21   3        6.88        9.88      2.89 o 
  10  21   3        0.75       -2.96      2.96 o 
  11  21   3       16.56       20.93      3.62 o 
  12  21   3       26.39       38.94      4.02 o 
  13  21   3        1.54       -4.01      4.82 o 
 -13  22   3        0.23       -5.07      5.07 o 
 -12  22   3        7.62        3.58      5.79 o 
 -11  22   3       44.81       40.45      6.88 o 
 -10  22   3        7.37       13.31      5.79 o 
  -9  22   3       18.32       22.53      6.15 o 
  -8  22   3        8.85        6.14      5.79 o 
  -7  22   3       21.79       16.90      4.35 o 
  -6  22   3        1.01        0.00      5.07 o 
  -5  22   3        2.13       -4.71      4.71 o 
  -4  22   3        8.91       12.68      3.71 o 
  -3  22   3        2.10       12.71      3.56 o 
  -2  22   3        8.17        5.70      5.32 o 
  -1  22   3        0.64       -0.08      3.45 o 
   0  22   3      114.90      129.38     11.68 o 
   1  22   3      106.43      114.75     12.12 o 
   2  22   3      111.05      104.03      5.61 o 
   3  22   3      132.98      180.88      7.01 o 
   4  22   3       51.65       63.78      4.08 o 
   5  22   3       54.15       46.83      3.87 o 
   6  22   3        8.71       23.48      3.35 o 
   7  22   3        1.08        5.87      3.32 o 
   8  22   3       33.73       38.74      3.86 o 
   9  22   3       41.66       39.88      3.97 o 
  10  22   3        0.11       -2.05      3.84 o 
  11  22   3       22.96       16.41      4.73 o 
  12  22   3       16.00       19.58      3.83 o 
 -12  23   3       20.90       19.97      6.52 o 
 -11  23   3       69.97       76.28      8.33 o 
 -10  23   3        0.03        4.10      5.79 o 
  -9  23   3        2.19        8.19      6.15 o 
  -8  23   3       35.74       26.11      6.52 o 
  -7  23   3        1.29       11.78      5.79 o 
  -6  23   3       19.66       13.31      5.79 o 
  -5  23   3        2.25       -4.61      4.71 o 
  -4  23   3       59.01       66.48      4.95 o 
  -3  23   3        0.16       -3.98      4.73 o 
  -2  23   3        5.66       -1.87      3.56 o 
  -1  23   3        7.11       -3.45      3.45 o 
   0  23   3       17.61       17.26      4.29 o 
   1  23   3       66.49       64.97      5.10 o 
   2  23   3       12.66       10.15      4.33 o 
   3  23   3       27.78       36.30      3.62 o 
   4  23   3        6.53        4.80      3.22 o 
   5  23   3       14.69       11.69      3.31 o 
   6  23   3        0.31        0.89      4.29 o 
   7  23   3        6.90        7.42      3.78 o 
   8  23   3       10.60        8.16      3.33 o 
   9  23   3       12.57        9.56      7.54 o 
  10  23   3       48.58       67.14      5.24 o 
 -11  24   3        1.27       12.29      6.52 o 
 -10  24   3       17.90       14.34      6.52 o 
  -9  24   3       39.08       41.98      7.24 o 
  -8  24   3       28.56       17.92      6.52 o 
  -7  24   3        4.10       -5.07      5.07 o 
  -6  24   3       20.80       47.61      7.24 o 
  -5  24   3        5.27        2.05      5.43 o 
  -4  24   3        7.78       10.75      5.79 o 
  -3  24   3        0.11       -1.54      3.84 o 
  -2  24   3        0.81        2.12      3.81 o 
  -1  24   3       12.86       10.24      5.02 o 
   0  24   3       39.12       58.53      5.21 o 
   1  24   3       31.91       39.35      4.69 o 
   2  24   3       78.67       72.19      6.80 o 
   3  24   3        4.32        4.65      3.35 o 
   4  24   3      134.94      137.66      5.38 o 
   5  24   3        1.60        5.30      5.22 o 
   6  24   3        2.81        4.62      3.39 o 
   7  24   3       31.47       30.82      3.99 o 
   8  24   3       48.02       41.65      4.17 o 
   9  24   3        4.87        5.63      4.35 o 
  -9  25   3       37.94       28.16      7.24 o 
  -8  25   3        2.63       -5.79      5.79 o 
  -7  25   3        3.21       11.26      6.52 o 
  -6  25   3        5.88        9.22      6.52 o 
  -5  25   3        5.50        7.68      6.15 o 
  -4  25   3       15.22       20.99      6.52 o 
  -3  25   3        0.89       -3.84      3.84 o 
  -2  25   3        6.30       21.89      4.59 o 
  -1  25   3        0.05       -4.15      5.76 o 
   0  25   3       74.30       85.42      5.98 o 
   1  25   3        0.97       -3.96      3.96 o 
   2  25   3        0.06       -3.96      3.96 o 
   3  25   3       10.51       15.83      4.05 o 
   4  25   3       24.23       24.72      3.86 o 
   5  25   3       26.63       20.63      3.83 o 
   6  25   3       36.01       36.25      4.07 o 
   7  25   3       52.60       68.20      4.73 o 
  -6  26   3        5.49       12.29      6.52 o 
  -5  26   3       10.58       14.85      6.88 o 
  -4  26   3       13.08        4.10      6.15 o 
  -3  26   3        1.64        2.63      4.43 o 
  -2  26   3        2.47        5.50      4.26 o 
  -1  26   3        0.01       -0.90      4.33 o 
   0  26   3       28.40       41.04      4.95 o 
   1  26   3        0.89        0.08      4.22 o 
   2  26   3        0.43       -4.17      4.17 o 
   3  26   3        0.05       -4.58      4.58 o 
   4  26   3        6.28        7.82      4.73 o 
 -23   0   4        8.76        8.61      4.61 o 
 -22   0   4       81.24       90.47      6.38 o 
 -21   0   4       91.58      102.27      6.24 o 
 -20   0   4       74.63       63.28      8.13 o 
 -19   0   4        8.74        8.36      3.81 o 
 -18   0   4       15.71       21.68      3.96 o 
 -17   0   4       25.22       22.01      3.84 o 
 -16   0   4      198.98      192.37      6.52 o 
 -15   0   4       55.41       49.71      4.10 o 
 -14   0   4      370.90      371.96      7.80 o 
 -13   0   4      467.29      466.36      8.57 o 
 -12   0   4       39.52       36.71      4.88 o 
 -11   0   4      703.18      652.42     12.12 o 
 -10   0   4       83.59       70.40      6.65 o 
  -9   0   4     1387.25     1471.72     12.56 o 
  -8   0   4     3130.03     3289.27     25.39 o 
  -7   0   4     2568.14     2575.17     20.31 o 
  -6   0   4      167.49      130.75      3.03 o 
  -5   0   4       18.63       32.65      1.69 o 
  -4   0   4        2.39        1.27      1.41 o 
  -3   0   4      103.32      130.43      2.84 o 
  -2   0   4     1172.47     1328.14     20.69 o 
  -1   0   4      449.34      479.83      4.70 o 
   0   0   4       56.71       79.70      2.27 o 
   1   0   4       45.94       51.85      2.01 o 
   2   0   4     1257.34     1379.75     11.84 o 
   3   0   4       66.73       83.38      2.57 o 
   4   0   4       65.18       72.04      5.47 o 
   5   0   4     1097.17     1324.08     11.54 o 
   6   0   4      440.62      435.91      5.45 o 
   7   0   4       24.78       40.58      3.22 o 
   8   0   4     2070.29     2055.69     17.19 o 
   9   0   4      340.61      355.00      5.28 o 
  10   0   4      251.03      261.21      4.93 o 
  11   0   4       65.39       59.82      2.76 o 
  12   0   4      168.76      158.22      5.80 o 
  13   0   4       30.28       28.93      4.08 o 
  14   0   4      683.61      646.01      8.21 o 
  15   0   4      424.76      361.15     10.65 o 
  16   0   4      324.33      304.93      6.23 o 
  17   0   4       61.94       60.47      3.62 o 
  18   0   4      137.56      147.45      6.14 o 
  19   0   4       12.94       11.92      3.71 o 
  20   0   4       15.77       14.05      5.02 o 
  21   0   4        1.45       -3.71      3.71 o 
 -23   1   4        0.01       -0.92      2.95 o 
 -22   1   4        0.66       -2.76      2.76 o 
 -21   1   4      150.39      152.78      5.05 o 
 -20   1   4      106.01       95.39      4.98 o 
 -19   1   4        0.00        3.74      2.60 o 
 -18   1   4        3.22        4.67      2.51 o 
 -17   1   4      117.22      107.21      5.03 o 
 -16   1   4        0.20        2.47      2.29 o 
 -15   1   4       16.36       16.81      2.38 o 
 -14   1   4      102.11      102.91      3.53 o 
 -13   1   4        1.82        0.66      1.80 o 
 -12   1   4       35.20       28.92      3.05 o 
 -11   1   4      157.57      188.50      4.37 o 
 -10   1   4      613.41      597.70      6.33 o 
  -9   1   4     1071.71     1065.22      7.83 o 
  -8   1   4      504.47      524.35      4.09 o 
  -7   1   4      474.18      464.37      3.82 o 
  -6   1   4      826.27      838.12      5.69 o 
  -5   1   4     1030.61     1165.10      7.27 o 
  -4   1   4      234.61      245.12      2.59 o 
  -3   1   4      364.21      340.34      3.46 o 
  -2   1   4      103.20      108.45      2.08 o 
  -1   1   4       33.78       32.75      1.36 o 
   0   1   4      887.51      972.08      5.76 o 
   1   1   4      188.75      195.84      2.81 o 
   2   1   4     1768.74     1931.10     12.24 o 
   3   1   4     1318.20     1479.56     10.67 o 
   4   1   4      427.23      450.82      3.48 o 
   5   1   4      248.27      275.23      2.95 o 
   6   1   4       41.92       40.02      1.39 o 
   7   1   4       52.87       50.33      1.62 o 
   8   1   4      194.42      173.70      2.72 o 
   9   1   4       15.80       14.54      1.37 o 
  10   1   4       45.50       47.43      1.80 o 
  11   1   4      266.82      268.24      3.51 o 
  12   1   4      235.01      234.33      3.56 o 
  13   1   4      180.33      192.01      3.38 o 
  14   1   4        3.52        3.59      1.64 o 
  15   1   4      851.48      796.81      9.76 o 
  16   1   4       21.14       24.40      2.06 o 
  17   1   4        4.77        5.21      2.60 o 
  18   1   4        1.13        7.16      3.29 o 
  19   1   4       64.90       54.28      5.37 o 
  20   1   4       23.83       30.45      3.07 o 
  21   1   4       12.47       15.74      5.18 o 
 -23   2   4        5.28       10.07      3.28 o 
 -22   2   4       18.56       28.31      3.38 o 
 -21   2   4       62.76       72.19      3.93 o 
 -20   2   4       83.42       78.97      4.33 o 
 -19   2   4        0.14       -2.45      2.45 o 
 -18   2   4      180.46      146.04      4.47 o 
 -17   2   4        3.12        2.10      2.45 o 
 -16   2   4       22.65       16.43      2.50 o 
 -15   2   4        1.10        0.12      2.03 o 
 -14   2   4       15.92       16.47      2.27 o 
 -13   2   4      152.63      155.76      4.55 o 
 -12   2   4        7.14        4.66      1.76 o 
 -11   2   4      214.76      233.33      4.16 o 
 -10   2   4      371.21      404.69      4.42 o 
  -9   2   4       22.37       27.33      1.93 o 
  -8   2   4      118.52      106.15      2.14 o 
  -7   2   4     1643.47     1802.49     10.49 o 
  -6   2   4      111.71       91.21      3.23 o 
  -5   2   4     4692.83     4870.82     25.61 o 
  -4   2   4     1179.90     1155.48      7.20 o 
  -3   2   4       86.54       77.34      1.96 o 
  -2   2   4      543.51      561.46      9.56 o 
  -1   2   4      223.22      220.78      2.41 o 
   0   2   4        0.00        0.68      0.78 o 
   1   2   4     3344.69     3431.82     18.57 o 
   2   2   4       25.00       22.50      1.22 o 
   3   2   4      339.93      404.03      3.22 o 
   4   2   4     5459.54     5777.30     30.21 o 
   5   2   4      334.99      402.37      3.55 o 
   6   2   4      130.68      153.68      2.42 o 
   7   2   4      825.13      903.02      6.30 o 
   8   2   4      643.14      698.15      5.37 o 
   9   2   4       10.32        7.69      1.31 o 
  10   2   4        4.87        1.26      1.27 o 
  11   2   4       22.80       21.54      1.66 o 
  12   2   4      293.14      259.43      3.66 o 
  13   2   4        4.91        2.34      1.56 o 
  14   2   4      250.60      195.64      3.81 o 
  15   2   4        9.13       12.97      1.88 o 
  16   2   4       21.02       23.24      2.85 o 
  17   2   4        7.27        6.51      2.10 o 
  18   2   4        0.10        1.03      2.42 o 
  19   2   4        0.94        4.01      2.55 o 
  20   2   4        6.23        6.43      2.78 o 
  21   2   4        0.01        2.70      3.19 o 
 -23   3   4       20.78       27.78      3.63 o 
 -22   3   4        1.54        5.81      3.07 o 
 -21   3   4        9.03       16.69      3.12 o 
 -20   3   4       47.06       48.43      3.82 o 
 -19   3   4        8.35       14.84      2.78 o 
 -18   3   4      200.02      218.05      5.15 o 
 -17   3   4       28.33       25.96      5.24 o 
 -16   3   4        1.09        1.63      2.24 o 
 -15   3   4        4.25        0.46      2.14 o 
 -14   3   4      159.50      144.81      3.92 o 
 -13   3   4       19.77       21.75      2.20 o 
 -12   3   4       46.55       49.13      2.76 o 
 -11   3   4       26.24       29.85      2.08 o 
 -10   3   4      101.55      105.17      2.51 o 
  -9   3   4      242.77      226.42      3.23 o 
  -8   3   4     1923.30     1912.33     12.51 o 
  -7   3   4     5147.89     5153.88     27.17 o 
  -6   3   4     1868.44     1993.41     11.44 o 
  -5   3   4       24.00       23.59      1.33 o 
  -4   3   4       27.07       36.74      1.43 o 
  -3   3   4       53.61       64.87      1.55 o 
  -2   3   4     1753.81     1641.84      9.56 o 
  -1   3   4      454.49      452.35      3.68 o 
   0   3   4      739.54      742.30      5.13 o 
   1   3   4      369.56      376.94      4.30 o 
   2   3   4     1356.13     1358.16      8.28 o 
   3   3   4       28.77       26.62      1.20 o 
   4   3   4      280.31      295.55      2.96 o 
   5   3   4      378.91      437.16      3.71 o 
   6   3   4      471.41      512.64      4.22 o 
   7   3   4       49.87       51.77      1.59 o 
   8   3   4       69.15       58.08      1.73 o 
   9   3   4        5.01        2.91      1.68 o 
  10   3   4        6.67        2.89      1.34 o 
  11   3   4      141.46      132.23      2.70 o 
  12   3   4       20.78       23.56      1.87 o 
  13   3   4      131.86      118.03      2.78 o 
  14   3   4       12.00       11.17      2.11 o 
  15   3   4       23.65       15.02      2.38 o 
  16   3   4        5.11       -0.46      1.81 o 
  17   3   4       14.70       12.09      2.45 o 
  18   3   4        6.87       15.43      3.35 o 
  19   3   4        3.40        5.04      4.59 o 
  20   3   4       22.84       25.88      3.73 o 
  21   3   4        0.73        0.38      3.91 o 
 -23   4   4       48.18       51.49      3.99 o 
 -22   4   4       35.22       32.16      3.53 o 
 -21   4   4       83.62       91.08      4.31 o 
 -20   4   4        4.23        4.68      2.78 o 
 -19   4   4        0.25        0.00      2.47 o 
 -18   4   4        1.40        2.55      2.48 o 
 -17   4   4       93.43      100.12      5.27 o 
 -16   4   4      384.21      362.03      5.95 o 
 -15   4   4       91.59       89.68      3.47 o 
 -14   4   4      292.96      294.12      5.04 o 
 -13   4   4        0.33       -1.81      1.81 o 
 -12   4   4      170.69      173.88      4.97 o 
 -11   4   4       24.16       23.10      1.62 o 
 -10   4   4      114.48       88.27      2.37 o 
  -9   4   4       26.67       43.64      1.76 o 
  -8   4   4     1102.66     1054.86      8.20 o 
  -7   4   4        4.02        8.70      1.84 o 
  -6   4   4       18.43        7.82      0.87 o 
  -5   4   4       40.94       44.64      1.49 o 
  -4   4   4      871.62      965.63      6.83 o 
  -3   4   4       21.25       15.86      1.01 o 
  -2   4   4     1770.39     1782.84     11.26 o 
  -1   4   4      373.51      389.34      3.35 o 
   0   4   4     2191.29     2269.12     12.83 o 
   1   4   4     1758.76     1870.54     13.57 o 
   2   4   4       72.45      125.46      2.42 o 
   3   4   4      135.60      101.10      1.79 o 
   4   4   4       12.57       16.27      1.12 o 
   5   4   4       70.00       58.10      1.55 o 
   6   4   4       28.43       34.77      1.83 o 
   7   4   4       12.51       12.48      1.18 o 
   8   4   4      324.89      328.72      3.49 o 
   9   4   4      142.23      141.84      2.62 o 
  10   4   4        3.50        2.79      1.34 o 
  11   4   4      170.20      176.23      3.10 o 
  12   4   4      532.10      550.27      5.15 o 
  13   4   4      739.81      662.33      5.85 o 
  14   4   4       83.74       82.67      2.57 o 
  15   4   4       45.13       57.01      2.38 o 
  16   4   4       29.67       32.18      2.69 o 
  17   4   4        0.15       -2.70      2.70 o 
  18   4   4       24.38       28.24      3.33 o 
  19   4   4        6.75       10.75      3.31 o 
  20   4   4       15.47       20.33      4.22 o 
 -23   5   4       30.33       38.05      3.82 o 
 -22   5   4        0.07        2.78      3.05 o 
 -21   5   4        0.66        0.39      2.83 o 
 -20   5   4       41.53       46.94      3.47 o 
 -19   5   4       10.98        9.34      2.71 o 
 -18   5   4      203.96      220.63      5.51 o 
 -17   5   4       93.96       77.53      3.56 o 
 -16   5   4      192.24      184.68      4.46 o 
 -15   5   4        0.01       -2.18      2.18 o 
 -14   5   4       72.45       79.88      3.97 o 
 -13   5   4       29.51       18.77      2.29 o 
 -12   5   4       55.69       56.68      3.77 o 
 -11   5   4       49.09       57.11      2.08 o 
 -10   5   4       10.82       14.86      1.53 o 
  -9   5   4      455.81      446.80      5.10 o 
  -8   5   4        0.90        5.18      1.32 o 
  -7   5   4      171.15      140.12      3.01 o 
  -6   5   4     1241.69     1247.85      9.86 o 
  -5   5   4       91.27       69.33      2.41 o 
  -4   5   4     1268.69     1277.98      7.85 o 
  -3   5   4      200.54      180.47      2.61 o 
  -2   5   4      370.69      364.03      3.35 o 
  -1   5   4     1145.41     1259.00      7.80 o 
   0   5   4       82.47       94.92      2.35 o 
   1   5   4     1321.69     1305.12      8.71 o 
   2   5   4     2717.93     2965.11     17.82 o 
   3   5   4       54.48       75.29      1.85 o 
   4   5   4      675.91      643.66      4.68 o 
   5   5   4      617.05      638.13      4.74 o 
   6   5   4       30.54       17.69      1.20 o 
   7   5   4      286.81      280.27      3.09 o 
   8   5   4      371.78      383.23      3.82 o 
   9   5   4      481.63      481.77      4.41 o 
  10   5   4      166.67      158.29      2.78 o 
  11   5   4     1174.98     1101.80      7.83 o 
  12   5   4      350.90      369.47      4.24 o 
  13   5   4        0.53       -1.55      1.55 o 
  14   5   4      289.75      222.78      4.11 o 
  15   5   4      204.50      184.45      4.41 o 
  16   5   4        0.20        5.20      2.84 o 
  17   5   4        1.95        0.59      3.04 o 
  18   5   4       39.88       36.48      3.41 o 
  19   5   4        8.36        7.12      3.27 o 
  20   5   4        5.70        4.24      4.17 o 
 -23   6   4        2.12       -2.98      2.98 o 
 -22   6   4       15.56       27.78      3.52 o 
 -21   6   4       16.07       20.05      3.37 o 
 -20   6   4       19.20       18.04      2.96 o 
 -19   6   4      154.52      156.71      4.92 o 
 -18   6   4      261.94      286.68      5.74 o 
 -17   6   4        2.60       -0.68      2.42 o 
 -16   6   4      220.09      205.22      4.78 o 
 -15   6   4      100.82       77.80      3.43 o 
 -14   6   4       82.01       66.15      3.09 o 
 -13   6   4        1.43        1.53      1.89 o 
 -12   6   4        0.35        3.19      1.85 o 
 -11   6   4      112.05      106.12      2.71 o 
 -10   6   4       79.83       95.69      3.21 o 
  -9   6   4      144.75      160.60      2.93 o 
  -8   6   4     1017.40     1050.43     10.40 o 
  -7   6   4       80.16       73.09      1.66 o 
  -6   6   4     2096.17     2149.51     17.58 o 
  -5   6   4      675.52      724.85      6.56 o 
  -4   6   4      668.13      689.91      6.74 o 
  -3   6   4       22.03       26.31      1.50 o 
  -2   6   4      369.44      404.69      3.88 o 
  -1   6   4        3.93        6.42      0.93 o 
   0   6   4       27.71       23.53      1.74 o 
   1   6   4      325.10      311.36      4.20 o 
   2   6   4     2654.82     2884.76     20.00 o 
   3   6   4      207.27      209.90      2.58 o 
   4   6   4        0.21        1.02      1.19 o 
   5   6   4      185.05      215.14      2.79 o 
   6   6   4      148.59      169.93      2.41 o 
   7   6   4        1.52       -0.06      1.52 o 
   8   6   4        6.48        8.73      1.22 o 
   9   6   4       22.37       21.67      1.56 o 
  10   6   4        0.25        2.31      1.37 o 
  11   6   4      665.14      664.58      5.84 o 
  12   6   4      617.12      636.43      7.17 o 
  13   6   4        0.05       -0.98      2.14 o 
  14   6   4       76.18       79.37      3.27 o 
  15   6   4        0.91       -2.10      2.10 o 
  16   6   4       80.85       74.85      3.96 o 
  17   6   4        0.86        0.11      3.56 o 
  18   6   4       12.85       11.23      3.74 o 
  19   6   4       28.17       18.10      4.26 o 
  20   6   4       15.30        4.19      4.07 o 
 -22   7   4        3.21        1.38      2.93 o 
 -21   7   4       17.48       14.55      3.20 o 
 -20   7   4      156.41      161.18      5.17 o 
 -19   7   4       73.83       68.43      3.82 o 
 -18   7   4       21.46       18.94      2.81 o 
 -17   7   4       13.51       11.84      2.66 o 
 -16   7   4      189.69      179.94      4.57 o 
 -15   7   4       57.63       50.16      2.97 o 
 -14   7   4       16.98       16.95      2.32 o 
 -13   7   4       43.56       46.84      4.11 o 
 -12   7   4      232.28      222.63      3.79 o 
 -11   7   4       84.80       86.56      2.51 o 
 -10   7   4      218.53      235.95      3.61 o 
  -9   7   4      462.47      487.33      4.96 o 
  -8   7   4       14.82       19.06      2.40 o 
  -7   7   4     1823.18     1792.07     11.67 o 
  -6   7   4       51.29       44.79      2.51 o 
  -5   7   4      381.94      426.22      4.90 o 
  -4   7   4     1546.41     1642.54     10.89 o 
  -3   7   4       90.48      106.52      2.43 o 
  -2   7   4     3147.60     3373.21     20.32 o 
  -1   7   4     3633.35     3777.91     31.88 o 
   0   7   4       76.24       77.61      2.58 o 
   1   7   4      156.36      178.90      4.11 o 
   2   7   4     1945.79     2162.25     15.65 o 
   3   7   4      637.74      689.51      6.68 o 
   4   7   4     1139.95     1248.99      8.66 o 
   5   7   4        3.12        4.79      0.93 o 
   6   7   4       29.36       59.59      2.24 o 
   7   7   4        0.08       -1.27      1.52 o 
   8   7   4      189.81      189.38      3.05 o 
   9   7   4        1.71       -1.39      1.65 o 
  10   7   4       48.85       50.59      2.53 o 
  11   7   4      258.37      260.00      5.76 o 
  12   7   4      433.21      406.19      8.50 o 
  13   7   4      323.82      357.96      6.88 o 
  14   7   4       21.40       18.22      2.89 o 
  15   7   4       35.29       43.21      3.47 o 
  16   7   4       15.55       15.26      3.91 o 
  17   7   4       39.59       39.96      8.28 o 
  18   7   4        0.03       -2.45      3.65 o 
  19   7   4        7.03        2.23      4.17 o 
  20   7   4        4.03        3.10      4.00 o 
 -22   8   4       17.21       16.73      3.42 o 
 -21   8   4       20.53       17.37      3.29 o 
 -20   8   4        2.51        8.38      2.80 o 
 -19   8   4       64.21       57.43      3.62 o 
 -18   8   4       45.95       36.30      3.16 o 
 -17   8   4      152.09      156.76      4.74 o 
 -16   8   4       80.30       73.95      3.68 o 
 -15   8   4        1.39       -1.29      3.10 o 
 -14   8   4       19.08       17.34      4.00 o 
 -13   8   4      216.47      204.88      4.52 o 
 -12   8   4      228.13      212.80      3.98 o 
 -11   8   4       63.94       64.03      2.26 o 
 -10   8   4      394.76      389.54      4.51 o 
  -9   8   4      262.63      291.95      4.49 o 
  -8   8   4      411.94      475.18      6.34 o 
  -7   8   4      301.67      232.90      2.78 o 
  -6   8   4     2178.76     2233.19     12.83 o 
  -5   8   4       44.19       41.62      2.02 o 
  -4   8   4      713.93      702.51      5.65 o 
  -3   8   4     1222.59     1147.55      8.36 o 
  -2   8   4        0.24        5.39      1.11 o 
  -1   8   4        2.41        4.06      1.63 o 
   0   8   4        1.47        6.68      2.07 o 
   1   8   4      261.65      309.99      5.15 o 
   2   8   4      125.24      143.37      3.90 o 
   3   8   4       41.20       46.09      2.70 o 
   4   8   4        6.02        8.10      2.07 o 
   5   8   4      105.80       81.67      3.96 o 
   6   8   4      129.28      101.23      3.45 o 
   7   8   4      323.57      331.51      5.80 o 
   8   8   4      769.04      788.38      9.19 o 
   9   8   4      109.96      108.27      3.87 o 
  10   8   4      232.04      208.62      5.31 o 
  11   8   4      169.17      153.29      4.73 o 
  12   8   4      105.51      117.08      4.36 o 
  13   8   4       21.57       12.98      3.05 o 
  14   8   4        5.55        4.45      2.85 o 
  15   8   4       98.75      104.25      6.06 o 
  16   8   4        0.00       -3.45      3.45 o 
  17   8   4       23.33       16.22      3.96 o 
  18   8   4        1.22       -3.84      3.84 o 
  19   8   4        1.11       -4.86      5.76 o 
  20   8   4        2.22       -2.30      7.24 o 
 -22   9   4        8.07        9.03      4.79 o 
 -21   9   4       16.99       19.81      3.30 o 
 -20   9   4       54.66       56.45      3.71 o 
 -19   9   4        8.07       14.08      3.00 o 
 -18   9   4        0.17        5.16      2.68 o 
 -17   9   4      180.26      170.52      4.78 o 
 -16   9   4       57.96       55.97      3.29 o 
 -15   9   4        3.19        3.65      2.32 o 
 -14   9   4       42.85       38.99      2.77 o 
 -13   9   4      125.23      112.28      4.52 o 
 -12   9   4       41.16       34.99      2.11 o 
 -11   9   4      101.05      102.92      2.81 o 
 -10   9   4       17.80       20.36      1.89 o 
  -9   9   4      117.64      120.55      3.29 o 
  -8   9   4       84.27       80.08      2.29 o 
  -7   9   4      121.42       93.15      3.01 o 
  -6   9   4      259.84      299.34      3.17 o 
  -5   9   4      508.99      487.98      4.11 o 
  -4   9   4       17.05       28.92      2.37 o 
  -3   9   4     1701.19     1728.44     11.63 o 
  -2   9   4     3344.74     3341.42     20.36 o 
  -1   9   4     3507.94     3780.10     25.97 o 
   0   9   4      147.60      145.40      3.97 o 
   1   9   4      715.19      694.55      8.07 o 
   2   9   4      575.26      627.13      7.78 o 
   3   9   4      292.23      286.33      5.35 o 
   4   9   4      111.56      134.36      5.54 o 
   5   9   4       44.14       34.61      3.19 o 
   6   9   4       33.52       45.50      2.66 o 
   7   9   4      171.23      170.92      4.67 o 
   8   9   4        0.73        1.27      2.26 o 
   9   9   4      653.41      656.61      8.68 o 
  10   9   4       88.33       88.67      3.87 o 
  11   9   4      103.95       98.84      6.11 o 
  12   9   4      397.03      380.95      7.00 o 
  13   9   4      288.31      275.77      6.22 o 
  14   9   4      292.67      284.97      7.74 o 
  15   9   4       28.45       34.39      4.22 o 
  16   9   4       14.43       16.38      4.10 o 
  17   9   4       17.14       18.79      4.22 o 
  18   9   4        6.97       13.28      4.33 o 
  19   9   4        6.20       -0.14      3.81 o 
 -21  10   4       37.94       45.50      3.68 o 
 -20  10   4        0.14        2.76      2.79 o 
 -19  10   4       15.53       19.50      3.04 o 
 -18  10   4        3.99       -0.53      2.52 o 
 -17  10   4       34.01       23.84      2.89 o 
 -16  10   4       77.11       70.89      3.50 o 
 -15  10   4      351.84      344.12      5.86 o 
 -14  10   4        6.10        4.17      2.19 o 
 -13  10   4        9.40        9.25      2.16 o 
 -12  10   4       27.92       29.81      2.06 o 
 -11  10   4        4.24        0.35      1.24 o 
 -10  10   4       28.30       31.16      3.99 o 
  -9  10   4       15.06       12.57      1.61 o 
  -8  10   4      821.52      878.47      7.51 o 
  -7  10   4     1208.81     1166.81      7.74 o 
  -6  10   4      317.96      295.04      3.21 o 
  -5  10   4       12.24        7.07      1.08 o 
  -4  10   4      233.98      228.38      3.05 o 
  -3  10   4        8.01       11.44      2.25 o 
  -2  10   4        1.97       -1.58      1.80 o 
  -1  10   4     1022.32     1033.86      9.36 o 
   0  10   4      112.74      148.75      4.25 o 
   1  10   4        0.36        0.95      1.92 o 
   2  10   4        2.28        4.53      2.07 o 
   3  10   4      427.82      409.29      6.26 o 
   4  10   4      339.81      334.02      5.64 o 
   5  10   4      151.22      140.30      6.06 o 
   6  10   4      361.04      377.66      6.11 o 
   7  10   4      227.67      194.03      5.04 o 
   8  10   4        3.94        0.12      2.44 o 
   9  10   4      635.53      605.30     11.81 o 
  10  10   4       31.04       25.82      3.03 o 
  11  10   4      165.95      184.41      5.10 o 
  12  10   4      124.90      120.10      5.91 o 
  13  10   4      627.27      630.66      9.12 o 
  14  10   4      175.54      163.22      5.15 o 
  15  10   4        1.72       -3.07      3.58 o 
  16  10   4       20.12       16.94      3.99 o 
  17  10   4        0.05        7.68      3.81 o 
  18  10   4        0.86        3.12      4.17 o 
  19  10   4        2.11       -3.81      3.81 o 
 -21  11   4       24.77       32.54      5.90 o 
 -20  11   4       44.96       55.60      4.56 o 
 -19  11   4        7.31        4.57      2.83 o 
 -18  11   4       26.21       18.86      2.88 o 
 -17  11   4       17.01       12.28      2.61 o 
 -16  11   4       20.70       16.07      2.89 o 
 -15  11   4      161.29      174.26      4.49 o 
 -14  11   4       13.45       15.77      2.47 o 
 -13  11   4      441.97      399.83      5.27 o 
 -12  11   4     1043.00      988.98     11.36 o 
 -11  11   4      157.94      152.08      3.83 o 
 -10  11   4      141.72      138.24      3.25 o 
  -9  11   4      350.28      371.54      5.08 o 
  -8  11   4      102.46       86.92      2.94 o 
  -7  11   4      248.42      277.47      3.25 o 
  -6  11   4      177.28      169.74      2.95 o 
  -5  11   4      144.94      158.86      2.82 o 
  -4  11   4        0.86       -1.32      1.32 o 
  -3  11   4       24.34       23.01      1.77 o 
  -2  11   4      168.27      166.41      5.37 o 
  -1  11   4        8.05       11.53      3.05 o 
   0  11   4      134.23      139.15      4.25 o 
   1  11   4       60.96       50.21      2.98 o 
   2  11   4      493.74      541.05     11.23 o 
   3  11   4      274.92      297.00      5.50 o 
   4  11   4      109.72      124.10      3.97 o 
   5  11   4       30.81       25.25      3.30 o 
   6  11   4       45.71       39.79      2.89 o 
   7  11   4      692.51      685.92      8.75 o 
   8  11   4      296.49      328.64      7.71 o 
   9  11   4      133.36      111.56      4.24 o 
  10  11   4       76.17       76.58      3.82 o 
  11  11   4       33.63       34.44      3.35 o 
  12  11   4      350.43      365.95      7.34 o 
  13  11   4       11.32       17.18      3.27 o 
  14  11   4       73.58       65.16      4.99 o 
  15  11   4        7.10        3.14      3.74 o 
  16  11   4       15.68       27.95      5.47 o 
  17  11   4        0.04       -0.65      3.81 o 
  18  11   4       22.81       27.25      5.02 o 
  19  11   4        4.28        2.48      5.17 o 
 -21  12   4        9.95        9.25      3.35 o 
 -20  12   4        1.00        4.73      3.05 o 
 -19  12   4        5.15        6.67      2.89 o 
 -18  12   4        6.22        2.43      2.60 o 
 -17  12   4        0.10        1.12      2.50 o 
 -16  12   4       54.79       56.54      3.58 o 
 -15  12   4        0.73       -0.26      2.52 o 
 -14  12   4       11.26        6.38      2.44 o 
 -13  12   4       20.37       15.26      1.95 o 
 -12  12   4        4.03        3.34      1.76 o 
 -11  12   4       38.76       40.37      2.28 o 
 -10  12   4      170.53      151.62      4.20 o 
  -9  12   4      332.06      326.45      4.80 o 
  -8  12   4        0.12        3.19      1.78 o 
  -7  12   4       10.14       15.35      1.76 o 
  -6  12   4       16.96       18.61      2.07 o 
  -5  12   4      276.68      268.18      4.29 o 
  -4  12   4      199.54      188.77      3.54 o 
  -3  12   4       27.86       27.89      1.90 o 
  -2  12   4      376.45      427.11      7.18 o 
  -1  12   4       97.78      100.20      3.75 o 
   0  12   4      713.50      709.28      8.78 o 
   1  12   4       56.88       53.92      4.68 o 
   2  12   4      501.24      518.21      7.38 o 
   3  12   4      764.99      749.39      9.05 o 
   4  12   4        0.02        4.65      2.55 o 
   5  12   4      408.74      380.74      8.19 o 
   6  12   4        1.20       -0.93      2.34 o 
   7  12   4      882.26      869.41     10.36 o 
   8  12   4      259.62      263.04      8.87 o 
   9  12   4        9.74        4.84      2.70 o 
  10  12   4      235.05      251.14      6.07 o 
  11  12   4        4.32       -0.95      2.87 o 
  12  12   4       27.17       30.28      3.45 o 
  13  12   4       28.71       26.16      3.39 o 
  14  12   4        8.37        2.72      3.65 o 
  15  12   4        0.00       -3.56      3.56 o 
  16  12   4       15.28       25.50      4.33 o 
  17  12   4        3.02        6.57      4.26 o 
  18  12   4       53.22       49.86      5.36 o 
 -20  13   4        2.94        7.84      3.08 o 
 -19  13   4        1.94        0.40      2.91 o 
 -18  13   4        2.37       -0.13      2.68 o 
 -17  13   4       14.07       26.76      3.39 o 
 -16  13   4       44.50       39.75      3.11 o 
 -15  13   4        3.28       -2.31      2.31 o 
 -14  13   4       15.24       11.91      1.87 o 
 -13  13   4       26.00       27.14      2.70 o 
 -12  13   4      584.93      535.07      8.53 o 
 -11  13   4       33.55       29.87      2.57 o 
 -10  13   4      209.36      186.69      4.98 o 
  -9  13   4       91.27       90.74      3.21 o 
  -8  13   4       59.00       62.40      6.71 o 
  -7  13   4      623.25      584.68      8.21 o 
  -6  13   4      121.14      111.95      4.55 o 
  -5  13   4       33.28       29.83      2.02 o 
  -4  13   4      454.31      441.95      6.66 o 
  -3  13   4       68.98       68.80      2.43 o 
  -2  13   4      640.32      636.48      9.21 o 
  -1  13   4      106.52       97.87      3.09 o 
   0  13   4        1.04        4.21      1.89 o 
   1  13   4      268.16      265.72      5.57 o 
   2  13   4      289.00      284.80      5.70 o 
   3  13   4       10.43       14.25      2.76 o 
   4  13   4       47.20       49.29      4.60 o 
   5  13   4      212.58      229.65      7.41 o 
   6  13   4      331.91      337.87      6.47 o 
   7  13   4     1716.16     1639.05     15.88 o 
   8  13   4        0.45       -2.54      2.54 o 
   9  13   4       16.75       16.10      3.03 o 
  10  13   4       21.18       15.10      3.08 o 
  11  13   4       70.67       68.74      3.99 o 
  12  13   4        0.21        2.01      2.98 o 
  13  13   4      119.82      101.18      4.57 o 
  14  13   4        1.32       -3.32      3.55 o 
  15  13   4        0.52        5.70      4.07 o 
  16  13   4        0.62       -0.92      3.91 o 
  17  13   4       40.56       38.02      5.24 o 
  18  13   4        0.71       -3.06      4.43 o 
 -20  14   4        0.59        1.98      3.11 o 
 -19  14   4       30.68       38.19      5.18 o 
 -18  14   4       38.65       24.83      3.13 o 
 -17  14   4       14.44        7.14      2.92 o 
 -16  14   4        0.19       -1.63      2.59 o 
 -15  14   4       10.19       15.00      2.64 o 
 -14  14   4      183.32      161.28      4.45 o 
 -13  14   4        5.48        7.85      2.39 o 
 -12  14   4      207.51      223.64      5.81 o 
 -11  14   4       35.38       35.55      2.71 o 
 -10  14   4       16.91       10.11      2.96 o 
  -9  14   4      544.59      555.04      8.55 o 
  -8  14   4      242.27      251.59      5.97 o 
  -7  14   4        4.13        5.60      2.75 o 
  -6  14   4      564.11      555.13      6.05 o 
  -5  14   4        7.57        7.27      1.97 o 
  -4  14   4      406.91      405.94      5.18 o 
  -3  14   4       45.69       40.62      2.24 o 
  -2  14   4      473.31      446.40      5.26 o 
  -1  14   4       52.59       42.97      2.56 o 
   0  14   4      909.69      914.07      8.79 o 
   1  14   4      426.13      388.81      5.55 o 
   2  14   4        1.15        0.14      1.98 o 
   3  14   4      378.70      377.08      6.67 o 
   4  14   4       67.78       61.90      3.62 o 
   5  14   4       55.56       48.15      4.47 o 
   6  14   4      240.74      241.32      5.98 o 
   7  14   4      323.64      298.33      6.18 o 
   8  14   4      105.97       91.92      5.15 o 
   9  14   4       72.94       62.67      4.00 o 
  10  14   4      128.13      138.61      4.94 o 
  11  14   4        0.08       -2.96      2.96 o 
  12  14   4       24.43       22.29      3.31 o 
  13  14   4        2.44        2.81      3.82 o 
  14  14   4       35.05       45.71      7.83 o 
  15  14   4        2.32       10.44      4.47 o 
  16  14   4       31.76       42.79      4.95 o 
  17  14   4        4.85       14.88      3.97 o 
 -19  15   4        0.26        1.48      4.13 o 
 -18  15   4       24.45       33.70      4.19 o 
 -17  15   4        0.28       -1.41      3.30 o 
 -16  15   4       16.13       24.85      3.55 o 
 -15  15   4       22.20       18.12      3.10 o 
 -14  15   4        0.02        0.00      2.41 o 
 -13  15   4       41.05       45.85      3.89 o 
 -12  15   4      188.75      191.74      5.97 o 
 -11  15   4      206.29      224.79      7.55 o 
 -10  15   4       97.40       92.26      4.35 o 
  -9  15   4      189.32      191.90      5.55 o 
  -8  15   4      254.49      245.37      5.97 o 
  -7  15   4      302.91      307.30      6.54 o 
  -6  15   4      920.29      861.91      7.94 o 
  -5  15   4       92.82      104.43      3.06 o 
  -4  15   4       68.77       61.59      2.65 o 
  -3  15   4       47.01       58.39      2.60 o 
  -2  15   4       24.32       23.08      2.46 o 
  -1  15   4      861.58      859.27     10.55 o 
   0  15   4        4.97        6.25      2.15 o 
   1  15   4       71.99       63.79      2.98 o 
   2  15   4      581.84      554.12      6.78 o 
   3  15   4      157.61      161.50      5.42 o 
   4  15   4      308.79      273.41      5.41 o 
   5  15   4       69.28       77.27      3.83 o 
   6  15   4     1666.26     1666.45     16.36 o 
   7  15   4      365.67      384.66      6.99 o 
   8  15   4        0.12        2.37      2.75 o 
   9  15   4        5.19        7.43      2.93 o 
  10  15   4       32.91       33.52      3.45 o 
  11  15   4        0.92       -2.85      2.85 o 
  12  15   4       31.12       44.01      3.66 o 
  13  15   4       28.25       22.48      4.43 o 
  14  15   4        5.70        7.54      3.12 o 
  15  15   4       60.36       56.92      4.04 o 
  16  15   4        6.13       14.30      3.56 o 
  17  15   4       42.62       47.80      4.04 o 
 -18  16   4        2.07       11.33      4.07 o 
 -17  16   4       12.79       18.12      5.10 o 
 -16  16   4        0.23       -5.54      6.65 o 
 -15  16   4       17.42       18.43      4.86 o 
 -14  16   4      125.71      123.94      5.31 o 
 -13  16   4      216.83      202.50      6.32 o 
 -12  16   4        2.15        3.89      3.30 o 
 -11  16   4      485.21      520.54      8.65 o 
 -10  16   4       38.89       37.58      3.64 o 
  -9  16   4      254.07      252.18      8.81 o 
  -8  16   4      382.46      463.35      8.06 o 
  -7  16   4      525.79      528.88      8.32 o 
  -6  16   4      158.72      185.41      4.83 o 
  -5  16   4       17.14       12.16      2.11 o 
  -4  16   4        2.49        2.16      1.91 o 
  -3  16   4      177.75      170.13      3.91 o 
  -2  16   4        0.28       -2.21      2.21 o 
  -1  16   4       15.84       17.02      2.50 o 
   0  16   4      442.42      419.36     12.09 o 
   1  16   4       42.01       38.90      2.72 o 
   2  16   4      164.62      143.68      4.64 o 
   3  16   4       20.20       10.52      2.50 o 
   4  16   4       95.63       88.95      4.03 o 
   5  16   4       31.24       36.75      3.35 o 
   6  16   4      105.67      108.96      6.47 o 
   7  16   4       30.43       30.98      2.78 o 
   8  16   4       27.29       21.57      2.63 o 
   9  16   4        0.62        2.05      2.34 o 
  10  16   4        0.27       -0.28      2.66 o 
  11  16   4        2.55        3.52      2.60 o 
  12  16   4       26.25       24.54      2.94 o 
  13  16   4        2.61        9.49      3.10 o 
  14  16   4        4.26       19.36      3.43 o 
  15  16   4        1.95        7.41      3.63 o 
  16  16   4      107.26      143.05      5.70 o 
 -18  17   4        0.02       -6.14      6.15 o 
 -17  17   4        0.75       -1.54      5.79 o 
 -16  17   4        0.07       -0.51      5.79 o 
 -15  17   4       37.15       32.28      4.52 o 
 -14  17   4        3.56       -2.61      4.66 o 
 -13  17   4        3.37       -1.75      3.17 o 
 -12  17   4        6.02        3.29      4.47 o 
 -11  17   4        6.02        2.26      3.24 o 
 -10  17   4        1.75        0.44      2.96 o 
  -9  17   4       95.34      114.17      4.84 o 
  -8  17   4       32.38       35.22      4.04 o 
  -7  17   4       51.96       41.45      3.82 o 
  -6  17   4       33.62       37.08      2.87 o 
  -5  17   4        4.51        4.29      2.04 o 
  -4  17   4      323.69      330.55      6.15 o 
  -3  17   4        4.77       -2.22      2.22 o 
  -2  17   4       12.54       12.63      2.36 o 
  -1  17   4      332.39      351.65      9.05 o 
   0  17   4        9.84       19.45      2.61 o 
   1  17   4        3.27        4.28      2.32 o 
   2  17   4        5.15        4.54      2.39 o 
   3  17   4        3.84        1.67      2.38 o 
   4  17   4      432.27      466.41      8.62 o 
   5  17   4      413.31      414.35      6.32 o 
   6  17   4      202.55      219.16      5.85 o 
   7  17   4        6.19        1.15      2.36 o 
   8  17   4        7.94        4.46      2.47 o 
   9  17   4        1.77        2.86      2.55 o 
  10  17   4       64.51       59.17      3.28 o 
  11  17   4       51.59       64.74      3.52 o 
  12  17   4       41.73       37.00      3.64 o 
  13  17   4       23.84       37.29      3.78 o 
  14  17   4        8.60       11.68      6.02 o 
  15  17   4        4.53        0.70      4.17 o 
 -17  18   4        4.70       13.82      6.88 o 
 -16  18   4        1.51       10.24      6.52 o 
 -15  18   4        0.96        2.46      4.00 o 
 -14  18   4       18.01       13.24      4.43 o 
 -13  18   4       28.04       26.08      4.47 o 
 -12  18   4       30.22       38.23      4.78 o 
 -11  18   4       27.46       23.09      3.75 o 
 -10  18   4      202.08      206.59      6.12 o 
  -9  18   4      111.39      119.80      4.98 o 
  -8  18   4      304.81      267.59      6.57 o 
  -7  18   4       18.35       19.61      3.00 o 
  -6  18   4        5.68        5.39      2.20 o 
  -5  18   4       59.98       56.92      3.13 o 
  -4  18   4       12.26       13.15      1.79 o 
  -3  18   4        5.03        7.64      2.19 o 
  -2  18   4       78.04       65.62      5.05 o 
  -1  18   4      164.30      164.22      4.27 o 
   0  18   4      126.20      132.99      4.00 o 
   1  18   4       34.12       35.02      3.29 o 
   2  18   4      325.75      293.44      6.82 o 
   3  18   4      191.73      183.26      4.66 o 
   4  18   4      558.44      562.00     11.96 o 
   5  18   4        0.01        6.96      2.50 o 
   6  18   4        7.96        8.60      2.55 o 
   7  18   4        0.00        5.64      2.42 o 
   8  18   4       60.39       59.72      4.35 o 
   9  18   4       13.91        7.47      2.57 o 
  10  18   4       43.64       32.94      3.73 o 
  11  18   4       20.65       18.55      5.37 o 
  12  18   4       17.41       15.11      3.34 o 
  13  18   4       12.58       17.26      3.35 o 
  14  18   4        0.59        1.36      3.47 o 
  15  18   4        1.85        4.64      3.39 o 
 -16  19   4       58.14       65.02      9.05 o 
 -15  19   4        0.94       -4.17      4.17 o 
 -14  19   4        2.18        4.47      4.17 o 
 -13  19   4       14.75       18.23      4.59 o 
 -12  19   4        1.88        0.26      4.10 o 
 -11  19   4        3.89        4.61      4.10 o 
 -10  19   4        2.56        6.28      3.96 o 
  -9  19   4       60.73       53.80      4.95 o 
  -8  19   4       32.69       41.50      6.06 o 
  -7  19   4        0.78       -2.91      2.91 o 
  -6  19   4        6.52        6.23      3.20 o 
  -5  19   4        5.06        8.14      2.30 o 
  -4  19   4       35.76       30.20      2.76 o 
  -3  19   4       26.91       13.46      4.16 o 
  -2  19   4        6.44        4.71      1.74 o 
  -1  19   4        9.99        8.37      2.30 o 
   0  19   4       28.60       43.42      3.68 o 
   1  19   4        0.00       -2.35      2.35 o 
   2  19   4        0.59       -2.01      2.41 o 
   3  19   4       33.66       30.72      5.42 o 
   4  19   4       46.35       39.69      5.38 o 
   5  19   4      190.13      208.96      6.63 o 
   6  19   4        1.78       -0.22      2.45 o 
   7  19   4       49.52       56.12      3.37 o 
   8  19   4        0.00        0.14      2.52 o 
   9  19   4       38.46       32.93      3.12 o 
  10  19   4       26.76       24.14      2.97 o 
  11  19   4       28.61       20.29      3.07 o 
  12  19   4        1.48       -1.49      3.14 o 
  13  19   4        6.66        3.21      3.29 o 
  14  19   4        1.93       -3.22      3.22 o 
 -15  20   4        2.77        3.37      4.33 o 
 -14  20   4        0.33       -1.72      4.17 o 
 -13  20   4       52.36       54.07      5.46 o 
 -12  20   4        6.07        5.63      4.10 o 
 -11  20   4       11.28        5.38      4.10 o 
 -10  20   4       78.79       99.48     12.12 o 
  -9  20   4       19.37       15.73      4.07 o 
  -8  20   4       39.33       42.73      4.73 o 
  -7  20   4       48.91       51.10      4.86 o 
  -6  20   4       88.28       82.29      5.46 o 
  -5  20   4       48.51       61.95      7.24 o 
  -4  20   4        5.37        0.79      3.30 o 
  -3  20   4      126.46      106.56      4.41 o 
  -2  20   4        0.00       -2.38      2.38 o 
  -1  20   4       23.92       31.22      3.63 o 
   0  20   4        1.83        2.49      2.19 o 
   1  20   4        0.22       -2.52      2.52 o 
   2  20   4       50.10       51.57      3.25 o 
   3  20   4      133.71      120.23      6.86 o 
   4  20   4       45.43       50.87      3.87 o 
   5  20   4        0.05       -2.48      2.48 o 
   6  20   4        4.37        4.16      2.70 o 
   7  20   4        9.47       13.80      2.95 o 
   8  20   4        8.48        2.40      2.65 o 
   9  20   4        3.27       -1.05      2.67 o 
  10  20   4        3.37        5.93      2.89 o 
  11  20   4       52.22       53.37      4.15 o 
  12  20   4       54.96       48.49      4.19 o 
  13  20   4        1.42        3.11      3.50 o 
 -14  21   4        4.60        7.17      6.15 o 
 -13  21   4       16.82       17.77      4.73 o 
 -12  21   4       54.29       53.96      9.31 o 
 -11  21   4        2.01       -0.03      4.22 o 
 -10  21   4       10.95        3.34      4.43 o 
  -9  21   4        0.90        1.60      3.91 o 
  -8  21   4       14.53       21.51      4.35 o 
  -7  21   4       13.59        3.07      3.84 o 
  -6  21   4       28.05       17.66      4.35 o 
  -5  21   4        5.22       -5.07      5.07 o 
  -4  21   4        0.05       -2.28      3.39 o 
  -3  21   4        9.10       14.60      3.65 o 
  -2  21   4       17.01        5.30      3.56 o 
  -1  21   4       47.90       63.71      5.91 o 
   0  21   4      182.89      170.67      5.43 o 
   1  21   4       13.46       19.07      3.19 o 
   2  21   4        9.39        7.86      2.96 o 
   3  21   4       30.79       23.36      3.61 o 
   4  21   4       23.42       23.52      2.92 o 
   5  21   4        0.12        3.42      2.64 o 
   6  21   4      114.06      139.42      4.61 o 
   7  21   4       21.03       24.95      3.17 o 
   8  21   4       62.80       72.76      3.91 o 
   9  21   4       33.82       47.30      3.40 o 
  10  21   4       25.01       21.50      3.33 o 
  11  21   4        1.98       -1.40      3.33 o 
  12  21   4        2.03       -3.43      3.43 o 
 -13  22   4      103.27      127.99     10.14 o 
 -12  22   4       51.80       62.46      7.96 o 
 -11  22   4       83.61      102.78      6.69 o 
 -10  22   4      116.08      120.15      7.17 o 
  -9  22   4       34.32       44.53      6.36 o 
  -8  22   4       22.54       19.90      4.69 o 
  -7  22   4       14.25       17.68      4.47 o 
  -6  22   4        7.63       14.34      5.79 o 
  -5  22   4        4.38       -0.51      5.43 o 
  -4  22   4       14.16       26.11      6.52 o 
  -3  22   4        2.52        0.20      3.56 o 
  -2  22   4       47.25       46.69      4.69 o 
  -1  22   4       59.93       56.77      4.84 o 
   0  22   4        2.94        5.45      3.56 o 
   1  22   4       55.72       78.01      5.39 o 
   2  22   4        9.66        6.81      4.88 o 
   3  22   4        0.73        4.67      3.96 o 
   4  22   4      117.36      118.87      7.49 o 
   5  22   4        0.00        9.04      3.33 o 
   6  22   4       62.41       68.14      6.15 o 
   7  22   4        0.23       -3.24      4.29 o 
   8  22   4        2.20        1.77      2.97 o 
   9  22   4        0.49       -1.02      2.90 o 
  10  22   4       10.45        2.12      3.52 o 
 -11  23   4        6.23        4.10      6.52 o 
 -10  23   4        1.78        7.68      6.15 o 
  -9  23   4        0.57       -4.35      4.35 o 
  -8  23   4       28.36       45.31      5.24 o 
  -7  23   4        0.06       -5.43      5.43 o 
  -6  23   4       11.27        9.22      5.79 o 
  -5  23   4        3.32       -3.07      5.43 o 
  -4  23   4        0.03       -4.61      5.79 o 
  -3  23   4       15.83       24.82      4.33 o 
  -2  23   4       12.13        3.90      3.71 o 
  -1  23   4        2.18       -2.90      3.81 o 
   0  23   4       26.34       23.92      4.26 o 
   1  23   4       15.06        1.28      7.83 o 
   2  23   4      107.34      103.18      5.98 o 
   3  23   4       76.86       73.45      5.61 o 
   4  23   4      156.00      166.15      5.83 o 
   5  23   4        6.45        8.38      3.39 o 
   6  23   4       65.30       68.91      4.56 o 
   7  23   4        6.05       11.99      3.52 o 
   8  23   4       15.10       15.73      3.61 o 
   9  23   4       22.29       23.07      4.20 o 
 -10  24   4       21.94       30.21      7.60 o 
  -9  24   4        6.39       -1.02      6.15 o 
  -8  24   4        1.74        6.66      6.52 o 
  -7  24   4        1.07        4.10      6.52 o 
  -6  24   4        7.39        3.58      6.15 o 
  -5  24   4        0.60       -5.12      5.43 o 
  -4  24   4        6.97       35.33      6.88 o 
  -3  24   4        0.01       -3.58      3.84 o 
  -2  24   4        0.13       -2.40      3.65 o 
  -1  24   4       74.20       91.40      5.72 o 
   0  24   4       24.69       11.75      4.26 o 
   1  24   4      128.52      113.46      6.49 o 
   2  24   4       14.37       17.54      4.42 o 
   3  24   4        1.46        7.27      3.35 o 
   4  24   4        0.86        6.35      3.31 o 
   5  24   4        0.00        9.83      3.47 o 
   6  24   4       87.07       92.21      5.03 o 
   7  24   4       11.81        7.97      3.78 o 
  -7  25   4       17.38       18.94      6.88 o 
  -6  25   4        8.32       15.87      6.52 o 
  -5  25   4       22.78       20.99      6.88 o 
  -4  25   4        3.12       -5.79      5.79 o 
  -3  25   4       25.80       20.99      6.52 o 
  -2  25   4        0.44        3.34      4.22 o 
  -1  25   4        0.00        0.50      4.07 o 
   0  25   4       11.23        2.53      4.58 o 
   1  25   4       10.57        4.28      4.17 o 
   2  25   4       75.18       75.43      6.95 o 
   3  25   4       11.35       16.22      3.61 o 
   4  25   4        2.08        3.09      3.47 o 
   5  25   4       16.34       15.45      3.73 o 
  -4  26   4        2.10       13.31      6.88 o 
  -3  26   4       23.86       19.45      7.60 o 
  -2  26   4        4.29       -3.96      3.96 o 
  -1  26   4        8.45        6.41      4.43 o 
   0  26   4        0.16       -0.95      4.34 o 
   1  26   4       11.96       20.87      6.36 o 
 -23   1   5        3.28       10.91      3.34 o 
 -22   1   5       89.63      115.63      4.91 o 
 -21   1   5       18.89       27.73      3.64 o 
 -20   1   5        1.99        1.00      2.61 o 
 -19   1   5        2.18        5.25      2.60 o 
 -18   1   5       33.53       28.41      3.02 o 
 -17   1   5       35.22       24.64      2.88 o 
 -16   1   5       61.15       46.80      3.87 o 
 -15   1   5      100.90       74.90      3.38 o 
 -14   1   5       62.75       67.72      3.23 o 
 -13   1   5       26.16       35.18      2.66 o 
 -12   1   5        8.58       10.71      2.09 o 
 -11   1   5      177.77      198.55      4.24 o 
 -10   1   5       37.36       37.37      2.34 o 
  -9   1   5        4.94        7.92      1.33 o 
  -8   1   5      151.63      130.21      2.32 o 
  -7   1   5      208.83      220.42      2.77 o 
  -6   1   5     1002.23     1025.17      6.91 o 
  -5   1   5      303.64      300.79      3.63 o 
  -4   1   5       66.30       65.85      1.66 o 
  -3   1   5       21.97       36.41      1.98 o 
  -2   1   5       19.80       20.57      1.23 o 
  -1   1   5      228.22      210.00      3.59 o 
   0   1   5      468.28      470.88      3.87 o 
   1   1   5     4395.91     4807.26     28.30 o 
   2   1   5      368.34      408.80      4.35 o 
   3   1   5       50.02       49.94      1.83 o 
   4   1   5      135.20      138.74      2.45 o 
   5   1   5      977.68      971.59      6.70 o 
   6   1   5     1288.84     1351.64     11.38 o 
   7   1   5       12.87       13.91      1.39 o 
   8   1   5       18.23       17.98      1.48 o 
   9   1   5        3.71        2.09      1.39 o 
  10   1   5      119.56      112.76      2.66 o 
  11   1   5       33.40       41.97      2.13 o 
  12   1   5       10.97       11.04      1.70 o 
  13   1   5       37.90       49.51      2.34 o 
  14   1   5      256.20      225.85      3.92 o 
  15   1   5       94.96       92.45      2.81 o 
  16   1   5       19.60       25.55      3.06 o 
  17   1   5       28.68       30.54      2.31 o 
  18   1   5        1.55       -0.57      2.93 o 
  19   1   5        0.74       -1.44      3.12 o 
  20   1   5        1.81       -0.59      5.81 o 
 -23   2   5       72.49       83.51      4.69 o 
 -22   2   5        5.12        5.10      3.22 o 
 -21   2   5        1.45        4.11      2.90 o 
 -20   2   5       30.74       24.13      3.24 o 
 -19   2   5       69.20       66.99      3.88 o 
 -18   2   5      128.70      116.19      4.28 o 
 -17   2   5      101.63      101.46      4.03 o 
 -16   2   5      173.54      152.46      4.47 o 
 -15   2   5      119.17      115.61      3.91 o 
 -14   2   5        1.87       -2.03      2.03 o 
 -13   2   5       65.39       60.61      3.14 o 
 -12   2   5      299.26      317.37      5.10 o 
 -11   2   5       25.01       29.97      2.32 o 
 -10   2   5     1050.00     1102.40      9.95 o 
  -9   2   5       32.17       61.53      2.12 o 
  -8   2   5       39.38       34.79      1.65 o 
  -7   2   5      534.41      478.31      4.18 o 
  -6   2   5      116.54      104.61      2.31 o 
  -5   2   5      344.18      312.28      4.74 o 
  -4   2   5       26.89       24.58      1.52 o 
  -3   2   5       11.20        7.59      1.71 o 
  -2   2   5      363.25      358.66      4.40 o 
  -1   2   5       67.52       64.48      1.77 o 
   0   2   5     2368.61     2447.16     12.09 o 
   1   2   5      119.22      137.12      2.63 o 
   2   2   5      163.78      152.75      2.83 o 
   3   2   5      156.31      185.00      2.40 o 
   4   2   5      562.19      589.25      4.72 o 
   5   2   5        1.53        6.84      1.15 o 
   6   2   5       21.33       23.32      1.52 o 
   7   2   5      249.61      294.58      3.46 o 
   8   2   5        0.18       -1.29      1.29 o 
   9   2   5      751.93      772.28      6.12 o 
  10   2   5       46.97       32.99      1.89 o 
  11   2   5      651.28      665.04      6.46 o 
  12   2   5      132.67      136.61      2.92 o 
  13   2   5       12.61        9.27      1.78 o 
  14   2   5       62.51       54.72      2.50 o 
  15   2   5       28.02       31.78      2.17 o 
  16   2   5       83.38       77.92      2.73 o 
  17   2   5       23.12       20.56      2.49 o 
  18   2   5        3.71        3.31      2.71 o 
  19   2   5       13.50       20.35      3.45 o 
  20   2   5       12.84       23.79      3.81 o 
 -23   3   5        0.00        5.25      3.35 o 
 -22   3   5       64.41       71.26      5.14 o 
 -21   3   5       98.22      102.46      4.60 o 
 -20   3   5       95.42       98.62      4.42 o 
 -19   3   5       62.70       57.03      3.64 o 
 -18   3   5       12.53       15.68      2.78 o 
 -17   3   5      164.03      124.90      4.30 o 
 -16   3   5        7.59        7.36      2.85 o 
 -15   3   5       13.71       18.02      2.57 o 
 -14   3   5      122.62      124.55      5.22 o 
 -13   3   5       66.19       56.36      2.98 o 
 -12   3   5       76.39       83.90      3.24 o 
 -11   3   5      125.19      124.47      3.57 o 
 -10   3   5      150.79      167.84      3.17 o 
  -9   3   5       51.75       45.44      1.99 o 
  -8   3   5        7.28        7.45      1.62 o 
  -7   3   5     2510.17     2526.01     14.44 o 
  -6   3   5      465.10      537.35      4.43 o 
  -5   3   5      376.41      426.33      4.18 o 
  -4   3   5      132.03      123.36      2.76 o 
  -3   3   5       42.33       30.73      1.38 o 
  -2   3   5       28.21       42.01      7.03 o 
  -1   3   5    20465.12    21892.18     95.48 o 
   0   3   5       56.85       80.56      2.59 o 
   1   3   5      149.05      133.41      3.55 o 
   2   3   5      548.45      586.05      5.31 o 
   3   3   5      701.96      698.87      4.79 o 
   4   3   5      350.98      335.46      3.40 o 
   5   3   5       12.32        5.97      1.13 o 
   6   3   5      197.03      190.48      2.75 o 
   7   3   5       54.22       59.86      1.81 o 
   8   3   5       21.98       21.78      1.52 o 
   9   3   5       17.34       18.35      1.60 o 
  10   3   5      845.36      840.53      7.20 o 
  11   3   5      124.08      138.40      2.91 o 
  12   3   5        0.19        2.05      1.67 o 
  13   3   5      192.60      176.34      3.45 o 
  14   3   5       95.42       93.93      2.77 o 
  15   3   5      184.05      176.30      4.07 o 
  16   3   5       94.21      108.46      3.42 o 
  17   3   5       88.08       78.68      3.50 o 
  18   3   5        0.99        7.34      3.01 o 
  19   3   5        9.14       11.81      4.57 o 
  20   3   5        3.61        5.88      3.45 o 
 -23   4   5       11.08        8.21      3.50 o 
 -22   4   5       16.12        9.23      3.19 o 
 -21   4   5       53.32       49.27      3.71 o 
 -20   4   5       68.55       71.87      3.95 o 
 -19   4   5       60.01       64.62      3.99 o 
 -18   4   5       56.52       65.50      3.63 o 
 -17   4   5       20.38       13.09      2.66 o 
 -16   4   5        7.11        6.36      2.42 o 
 -15   4   5       72.31       64.06      3.27 o 
 -14   4   5        5.26       -0.21      3.57 o 
 -13   4   5       16.61       12.90      2.28 o 
 -12   4   5       51.69       44.51      2.61 o 
 -11   4   5       56.06       61.44      2.78 o 
 -10   4   5      614.56      649.01      8.51 o 
  -9   4   5      577.34      586.94      5.67 o 
  -8   4   5      540.31      528.76      5.57 o 
  -7   4   5       70.46       60.17      1.73 o 
  -6   4   5      417.04      444.66      6.26 o 
  -5   4   5      115.40      127.74      2.44 o 
  -4   4   5      362.60      378.44      3.60 o 
  -3   4   5      931.88      934.45      6.39 o 
  -2   4   5        5.58        4.29      1.07 o 
  -1   4   5     3451.09     3744.33     17.68 o 
   0   4   5     2433.15     2650.44     13.96 o 
   1   4   5     1481.57     1431.19      9.16 o 
   2   4   5      944.67      846.59      5.42 o 
   3   4   5      220.51      356.06      3.12 o 
   4   4   5      157.15      153.27      2.36 o 
   5   4   5       37.22       38.99      1.38 o 
   6   4   5       13.96       12.79      1.31 o 
   7   4   5      273.72      244.11      4.23 o 
   8   4   5      155.84      170.68      2.92 o 
   9   4   5       36.52       29.87      1.73 o 
  10   4   5        7.84       10.57      1.72 o 
  11   4   5      243.54      220.21      3.52 o 
  12   4   5       29.66       26.83      2.25 o 
  13   4   5        0.67       -1.77      1.96 o 
  14   4   5       16.77       21.19      2.26 o 
  15   4   5       70.32       70.98      3.64 o 
  16   4   5      119.13       99.82      3.36 o 
  17   4   5      100.98      122.09      4.72 o 
  18   4   5        4.40        5.22      3.10 o 
  19   4   5       10.02        2.30      3.84 o 
 -22   5   5       20.94       16.23      3.50 o 
 -21   5   5       14.81        9.22      3.17 o 
 -20   5   5        1.04       -1.98      2.77 o 
 -19   5   5        6.43       13.49      2.91 o 
 -18   5   5      188.10      187.70      5.15 o 
 -17   5   5        2.81       -0.33      2.42 o 
 -16   5   5      326.44      308.14      5.74 o 
 -15   5   5       51.25       50.97      3.06 o 
 -14   5   5       39.92       36.19      2.78 o 
 -13   5   5      118.30      117.61      3.69 o 
 -12   5   5       35.50       43.58      2.68 o 
 -11   5   5      519.67      489.13      6.21 o 
 -10   5   5       81.35       98.12      2.66 o 
  -9   5   5      204.63      227.72      3.61 o 
  -8   5   5      468.98      443.15      5.68 o 
  -7   5   5        0.41        0.76      1.05 o 
  -6   5   5      360.42      362.43      3.48 o 
  -5   5   5       69.40       66.68      2.84 o 
  -4   5   5      459.20      479.87      4.15 o 
  -3   5   5      174.41      202.01      3.27 o 
  -2   5   5     2737.20     2746.21     15.56 o 
  -1   5   5      334.76      352.09      3.01 o 
   0   5   5       63.03       70.95      1.71 o 
   1   5   5      133.91      150.31      2.57 o 
   2   5   5      133.87      134.49      1.90 o 
   3   5   5      765.31      821.77      5.75 o 
   4   5   5       37.97       52.66      1.54 o 
   5   5   5      113.48      110.67      2.13 o 
   6   5   5      236.25      225.88      2.91 o 
   7   5   5        7.54       11.16      1.49 o 
   8   5   5      618.07      575.88      5.62 o 
   9   5   5      429.56      431.06      6.48 o 
  10   5   5     1477.04     1507.25     11.20 o 
  11   5   5      606.82      625.82      6.38 o 
  12   5   5      224.04      178.71      3.94 o 
  13   5   5      517.91      464.04      8.85 o 
  14   5   5      149.81      162.97      6.03 o 
  15   5   5        4.26        0.49      2.25 o 
  16   5   5       10.04       14.53      4.47 o 
  17   5   5       62.76       62.36      4.99 o 
  18   5   5        2.06       -3.55      3.55 o 
  19   5   5       10.05       15.02      4.43 o 
 -22   6   5       53.09       60.92      4.22 o 
 -21   6   5      119.86      123.60      8.22 o 
 -20   6   5        0.49        4.25      2.88 o 
 -19   6   5       12.26       15.02      2.97 o 
 -18   6   5       57.45       58.04      3.61 o 
 -17   6   5       26.13       19.14      2.88 o 
 -16   6   5        3.06        0.35      2.43 o 
 -15   6   5        1.93       -1.00      2.12 o 
 -14   6   5        6.30        1.36      2.08 o 
 -13   6   5        5.78        7.49      2.24 o 
 -12   6   5       14.71       13.50      2.31 o 
 -11   6   5       10.73        6.86      1.67 o 
 -10   6   5      802.17      817.50      7.17 o 
  -9   6   5      202.84      197.76      5.30 o 
  -8   6   5       30.60       14.36      2.21 o 
  -7   6   5      640.89      672.15      6.00 o 
  -6   6   5      238.42      230.85      3.86 o 
  -5   6   5      626.16      693.31      5.94 o 
  -4   6   5      427.82      496.58      4.21 o 
  -3   6   5      218.08      216.02      2.74 o 
  -2   6   5      139.68      135.50      2.31 o 
  -1   6   5     2049.35     2071.09     11.20 o 
   0   6   5     1762.82     1884.30     14.24 o 
   1   6   5      214.30      228.21      2.88 o 
   2   6   5      111.72      119.89      2.46 o 
   3   6   5      520.00      539.22      4.40 o 
   4   6   5        0.48        2.79      1.36 o 
   5   6   5       27.70       34.93      1.84 o 
   6   6   5       96.79       90.26      2.54 o 
   7   6   5       37.70       30.15      1.87 o 
   8   6   5      626.22      625.08      6.11 o 
   9   6   5        2.32       -2.17      2.17 o 
  10   6   5      984.20     1009.88      8.44 o 
  11   6   5      348.72      342.16     10.84 o 
  12   6   5      174.82      139.79      4.93 o 
  13   6   5      267.15      272.63      5.34 o 
  14   6   5       10.53       15.63      3.08 o 
  15   6   5       81.08       72.71      4.03 o 
  16   6   5        5.27        7.76      2.91 o 
  17   6   5        3.44        0.57      3.56 o 
  18   6   5        4.13       -3.56      3.56 o 
  19   6   5        0.00        3.07      4.17 o 
 -22   7   5        6.32        0.92      3.08 o 
 -21   7   5       11.06       11.31      3.21 o 
 -20   7   5        0.26       -2.69      2.69 o 
 -19   7   5        0.25        0.97      2.56 o 
 -18   7   5       15.33       13.70      2.81 o 
 -17   7   5      154.56      157.10      4.73 o 
 -16   7   5        0.36        3.43      2.44 o 
 -15   7   5       35.01       26.95      2.68 o 
 -14   7   5      118.91      130.52      4.09 o 
 -13   7   5      111.24      132.26      3.98 o 
 -12   7   5        8.01       11.83      2.19 o 
 -11   7   5       45.10       40.47      2.16 o 
 -10   7   5      112.16       99.96      2.76 o 
  -9   7   5       59.19       49.42      2.45 o 
  -8   7   5       41.36       43.34      2.00 o 
  -7   7   5        3.74        1.32      0.91 o 
  -6   7   5     1264.24     1311.76     10.70 o 
  -5   7   5       30.58       33.32      1.69 o 
  -4   7   5      826.12      828.87      6.71 o 
  -3   7   5       20.93       46.38      1.66 o 
  -2   7   5      756.61      753.01      6.32 o 
  -1   7   5        7.39       11.58      1.52 o 
   0   7   5        5.86        5.26      1.60 o 
   1   7   5     1747.45     1846.31     14.10 o 
   2   7   5      129.75      150.30      3.67 o 
   3   7   5       27.33       31.64      2.16 o 
   4   7   5      625.83      640.55      6.73 o 
   5   7   5       57.66       64.87      2.85 o 
   6   7   5       32.73       34.53      2.24 o 
   7   7   5       16.72       12.59      2.00 o 
   8   7   5       82.87       79.49      3.02 o 
   9   7   5        1.50        2.11      2.24 o 
  10   7   5       74.55       79.30      3.31 o 
  11   7   5      237.93      259.68      6.09 o 
  12   7   5       29.93       30.75      3.90 o 
  13   7   5        8.40        1.25      2.98 o 
  14   7   5       94.31      104.18      4.51 o 
  15   7   5        6.24       10.69      3.58 o 
  16   7   5        1.78        8.27      3.91 o 
  17   7   5       21.64       14.66      4.17 o 
  18   7   5        2.38       -3.74      3.74 o 
  19   7   5       21.73       19.73      5.17 o 
 -22   8   5        0.15        0.29      3.08 o 
 -21   8   5        4.54       -0.46      2.92 o 
 -20   8   5        5.55        6.63      4.16 o 
 -19   8   5        1.19       -2.74      2.74 o 
 -18   8   5        3.37        2.89      2.66 o 
 -17   8   5        9.27        4.18      2.60 o 
 -16   8   5      173.34      157.15      4.73 o 
 -15   8   5        5.30        6.61      2.38 o 
 -14   8   5        0.02       -2.14      2.14 o 
 -13   8   5      117.74      128.90      3.91 o 
 -12   8   5       17.85       21.91      3.17 o 
 -11   8   5       21.86       27.65      2.04 o 
 -10   8   5        0.02       -1.24      1.24 o 
  -9   8   5        8.17        7.47      1.65 o 
  -8   8   5      101.43       96.27      3.03 o 
  -7   8   5      750.24      752.71      6.58 o 
  -6   8   5      517.35      521.00      5.22 o 
  -5   8   5      202.76      230.34      4.13 o 
  -4   8   5     1731.39     1708.12     11.58 o 
  -3   8   5      489.42      493.12      5.86 o 
  -2   8   5      925.70      960.45      9.05 o 
  -1   8   5      175.76      180.42      4.63 o 
   0   8   5      119.47      137.11      6.96 o 
   1   8   5       78.91       89.90      3.47 o 
   2   8   5      926.06      963.77      8.75 o 
   3   8   5      297.46      333.97      4.93 o 
   4   8   5     1135.47     1159.33     10.16 o 
   5   8   5       21.10       14.31      2.09 o 
   6   8   5      188.63      184.30      4.50 o 
   7   8   5       18.72       16.71      2.61 o 
   8   8   5     2086.86     2021.86     18.45 o 
   9   8   5        0.48       -2.71      2.71 o 
  10   8   5      754.71      744.64      9.66 o 
  11   8   5        0.00       -2.62      2.62 o 
  12   8   5      463.74      444.94      7.48 o 
  13   8   5      174.69      170.93      5.35 o 
  14   8   5      126.94      118.52      4.73 o 
  15   8   5        3.07        4.14      3.09 o 
  16   8   5       22.88       18.94      4.17 o 
  17   8   5        1.51       -3.91      3.91 o 
  18   8   5        2.10        7.43      4.43 o 
  19   8   5       21.87       27.56      4.73 o 
 -21   9   5       14.32       22.14      3.44 o 
 -20   9   5       25.71       29.85      3.37 o 
 -19   9   5        0.01        5.21      2.87 o 
 -18   9   5        2.76        2.31      3.10 o 
 -17   9   5        0.85        0.99      2.59 o 
 -16   9   5      110.28      119.65      4.30 o 
 -15   9   5        0.00       -1.06      2.90 o 
 -14   9   5        0.83        0.06      2.21 o 
 -13   9   5      152.17      126.72      3.95 o 
 -12   9   5        9.03        4.70      1.84 o 
 -11   9   5       36.04       37.05      2.43 o 
 -10   9   5      128.22      129.30      3.16 o 
  -9   9   5       20.91       18.43      2.04 o 
  -8   9   5       30.22       26.75      1.87 o 
  -7   9   5      243.70      234.02      3.65 o 
  -6   9   5       26.06       26.51      1.77 o 
  -5   9   5       32.56       41.25      1.84 o 
  -4   9   5      193.40      207.53      4.69 o 
  -3   9   5       21.92       17.15      2.12 o 
  -2   9   5      402.32      446.28      5.86 o 
  -1   9   5       29.23       37.46      2.46 o 
   0   9   5       96.00       95.39      3.62 o 
   1   9   5      388.39      451.72     12.24 o 
   2   9   5      497.95      535.30      9.04 o 
   3   9   5       53.89       53.53      3.40 o 
   4   9   5       83.96       58.88      4.12 o 
   5   9   5       31.95       35.04      3.06 o 
   6   9   5       19.02       19.00      2.66 o 
   7   9   5     1119.72     1102.14     12.03 o 
   8   9   5     2712.25     2591.65     22.56 o 
   9   9   5      257.39      266.02      7.22 o 
  10   9   5        2.18       -2.34      3.02 o 
  11   9   5        9.84        4.44      3.41 o 
  12   9   5      139.18      127.69      4.80 o 
  13   9   5       73.91       81.23      4.26 o 
  14   9   5       61.36       61.37      3.96 o 
  15   9   5       25.83       34.22      3.61 o 
  16   9   5        1.16       -6.06      6.06 o 
  17   9   5       26.03       36.86      4.95 o 
  18   9   5       66.40       58.92      5.50 o 
 -21  10   5       17.11       11.93      3.41 o 
 -20  10   5       10.80        8.94      3.00 o 
 -19  10   5       46.19       44.46      3.57 o 
 -18  10   5        4.23        8.11      2.84 o 
 -17  10   5       18.62       14.90      2.82 o 
 -16  10   5        6.93        5.32      2.60 o 
 -15  10   5      229.55      199.58      4.87 o 
 -14  10   5        4.25        4.51      2.35 o 
 -13  10   5      137.34      133.87      4.98 o 
 -12  10   5        0.37       -1.00      1.16 o 
 -11  10   5       99.01      104.20      3.08 o 
 -10  10   5      174.40      168.58      4.02 o 
  -9  10   5      222.24      223.89      3.85 o 
  -8  10   5       81.44       85.25      2.62 o 
  -7  10   5        1.48       -0.07      1.44 o 
  -6  10   5       45.99       35.92      2.07 o 
  -5  10   5        2.10        1.52      3.67 o 
  -4  10   5       29.23       44.53      2.81 o 
  -3  10   5      118.27      110.46      4.28 o 
  -2  10   5      413.43      415.59      7.30 o 
  -1  10   5      201.23      212.86      4.89 o 
   0  10   5      266.76      243.57      5.71 o 
   1  10   5      741.04      721.33      9.06 o 
   2  10   5      262.56      276.37      9.25 o 
   3  10   5      190.90      164.50      4.81 o 
   4  10   5      875.73      862.41     18.58 o 
   5  10   5       33.18       54.72      3.41 o 
   6  10   5       93.54       74.73      3.72 o 
   7  10   5     1389.16     1335.41     15.60 o 
   8  10   5       69.43       84.37      6.62 o 
   9  10   5       54.06       43.62      3.40 o 
  10  10   5       24.42       21.24      3.63 o 
  11  10   5      126.70      109.54      4.57 o 
  12  10   5       36.87       38.83      3.45 o 
  13  10   5       24.71       22.75      3.24 o 
  14  10   5       41.14       38.23      4.30 o 
  15  10   5        0.01       -3.91      3.91 o 
  16  10   5       22.39       31.38      4.52 o 
  17  10   5       34.95       39.23      5.10 o 
  18  10   5        5.96        6.67      4.43 o 
 -21  11   5        0.56       -0.60      3.04 o 
 -20  11   5        0.16       -1.22      3.01 o 
 -19  11   5        0.56       -1.56      2.81 o 
 -18  11   5       10.47        9.99      2.90 o 
 -17  11   5      183.03      185.27      5.89 o 
 -16  11   5       11.15        9.03      2.79 o 
 -15  11   5      116.54      109.27      4.12 o 
 -14  11   5       79.45       74.97      5.61 o 
 -13  11   5       56.94       53.55      3.55 o 
 -12  11   5       76.94       75.31      2.97 o 
 -11  11   5       66.50       79.27      3.18 o 
 -10  11   5       66.28       71.82      2.68 o 
  -9  11   5       19.74       19.41      4.51 o 
  -8  11   5      930.72      921.04     14.50 o 
  -7  11   5        0.01       -1.52      2.25 o 
  -6  11   5      112.04      101.48      3.18 o 
  -5  11   5       38.78       39.74      2.23 o 
  -4  11   5      116.65       95.44      3.68 o 
  -3  11   5        1.86        6.36      2.18 o 
  -2  11   5        2.59        3.46      2.06 o 
  -1  11   5      242.99      221.66      7.18 o 
   0  11   5        8.39        5.20      2.84 o 
   1  11   5      227.39      222.07      5.49 o 
   2  11   5       37.42       36.56      3.06 o 
   3  11   5       18.68       18.42      2.85 o 
   4  11   5      196.43      177.67      6.11 o 
   5  11   5       13.44       11.74      3.35 o 
   6  11   5      417.25      422.74      7.69 o 
   7  11   5      910.45      853.82     10.36 o 
   8  11   5      174.62      186.79      9.15 o 
   9  11   5      187.57      205.27     10.38 o 
  10  11   5      265.70      295.50      8.87 o 
  11  11   5        0.18       -2.82      2.82 o 
  12  11   5       87.72      100.79      4.45 o 
  13  11   5        0.02        3.15      3.08 o 
  14  11   5       11.62       16.28      3.41 o 
  15  11   5        6.94       10.72      3.96 o 
  16  11   5       14.94       19.27      4.43 o 
  17  11   5        1.14       10.24      4.35 o 
  18  11   5        7.59       -2.57      4.43 o 
 -20  12   5        0.26       -1.58      3.14 o 
 -19  12   5        4.12       -2.96      4.02 o 
 -18  12   5        9.42        1.45      2.75 o 
 -17  12   5        1.92       -2.94      3.19 o 
 -16  12   5        8.35        0.46      2.52 o 
 -15  12   5       20.49       19.67      2.88 o 
 -14  12   5        0.57       -2.20      2.76 o 
 -13  12   5      120.12      106.30      3.31 o 
 -12  12   5        0.29       -1.58      1.60 o 
 -11  12   5        1.01        0.47      2.00 o 
 -10  12   5       91.39       96.86      5.20 o 
  -9  12   5        1.23        4.07      2.71 o 
  -8  12   5       20.83       23.94      3.08 o 
  -7  12   5      132.88      137.52      4.86 o 
  -6  12   5      224.23      230.86      4.32 o 
  -5  12   5      550.69      570.39      6.02 o 
  -4  12   5      494.92      521.32      5.80 o 
  -3  12   5     1219.67     1193.46     14.56 o 
  -2  12   5      329.77      300.12      5.29 o 
  -1  12   5      192.75      182.07      5.28 o 
   0  12   5      119.82      125.99      4.38 o 
   1  12   5       30.46       36.69      3.33 o 
   2  12   5      283.32      273.63      5.78 o 
   3  12   5       78.63       76.92      4.75 o 
   4  12   5       31.40       29.72      3.20 o 
   5  12   5        1.99        2.19      2.78 o 
   6  12   5       16.39       16.58      3.10 o 
   7  12   5       99.38       99.65      4.26 o 
   8  12   5        8.01        5.84      2.76 o 
   9  12   5       51.91       55.95      3.84 o 
  10  12   5      274.47      271.88      6.41 o 
  11  12   5       80.88       96.24      6.10 o 
  12  12   5      107.71       98.45      4.63 o 
  13  12   5        6.73        4.29      3.03 o 
  14  12   5        2.12       10.44      3.35 o 
  15  12   5        1.62        0.64      3.82 o 
  16  12   5        9.77       11.48      4.88 o 
  17  12   5       27.32       29.56      4.95 o 
 -20  13   5        0.04        1.42      3.03 o 
 -19  13   5        4.34        5.64      3.01 o 
 -18  13   5        0.11        0.19      2.77 o 
 -17  13   5        8.40        3.72      2.77 o 
 -16  13   5        6.94        7.44      2.69 o 
 -15  13   5       30.19       28.68      4.96 o 
 -14  13   5        6.62        6.47      3.84 o 
 -13  13   5       57.60       48.87      5.24 o 
 -12  13   5      221.24      184.07      5.80 o 
 -11  13   5        0.03       -0.90      2.73 o 
 -10  13   5       86.28       78.86      4.05 o 
  -9  13   5      508.16      487.75      8.11 o 
  -8  13   5      908.30      881.59     10.97 o 
  -7  13   5      879.24      801.13     10.44 o 
  -6  13   5      556.03      554.82      7.36 o 
  -5  13   5        5.72        2.70      1.85 o 
  -4  13   5       63.76       58.10      3.19 o 
  -3  13   5      115.29       88.48      2.86 o 
  -2  13   5        0.00        4.83      2.36 o 
  -1  13   5        6.95        9.59      2.98 o 
   0  13   5       36.84       49.74      3.48 o 
   1  13   5       35.19       34.80      3.27 o 
   2  13   5       15.87       17.79      2.99 o 
   3  13   5       72.82       80.56      3.90 o 
   4  13   5       37.20       34.38      3.54 o 
   5  13   5       49.37       51.75      4.61 o 
   6  13   5      712.95      759.87     13.34 o 
   7  13   5        3.19        8.26      2.82 o 
   8  13   5       33.55       28.98      3.24 o 
   9  13   5       87.91       77.15      4.08 o 
  10  13   5      107.48      100.16      4.51 o 
  11  13   5       39.08       45.62      5.73 o 
  12  13   5        5.72       13.02      3.25 o 
  13  13   5       21.05       24.87      3.62 o 
  14  13   5        3.84       11.36      4.17 o 
  15  13   5        0.26        4.65      4.08 o 
  16  13   5       29.28       33.40      5.76 o 
  17  13   5        5.01        9.63      4.61 o 
 -19  14   5        0.06        0.82      3.35 o 
 -18  14   5       10.97       18.78      3.66 o 
 -17  14   5        0.21        6.17      4.73 o 
 -16  14   5       63.50       62.86      5.87 o 
 -15  14   5      111.19      108.08      8.13 o 
 -14  14   5       25.40       29.40      4.88 o 
 -13  14   5       13.73        4.26      3.19 o 
 -12  14   5      351.80      367.68     10.60 o 
 -11  14   5       80.70       84.38      4.35 o 
 -10  14   5        0.14        4.26      3.01 o 
  -9  14   5      140.10      154.50     15.40 o 
  -8  14   5       15.96       18.21      3.14 o 
  -7  14   5      660.16      659.19      9.53 o 
  -6  14   5       26.13       19.82      2.82 o 
  -5  14   5        0.04       -1.85      1.85 o 
  -4  14   5       47.95       59.11      2.67 o 
  -3  14   5      216.28      230.10      4.34 o 
  -2  14   5       69.21       63.84      3.04 o 
  -1  14   5       63.88       60.73      2.96 o 
   0  14   5       31.10       37.49      5.44 o 
   1  14   5       13.45       15.55      3.19 o 
   2  14   5      589.69      533.41      8.63 o 
   3  14   5        5.76       -2.91      2.91 o 
   4  14   5       90.72       77.29      4.08 o 
   5  14   5      188.72      197.44      7.15 o 
   6  14   5       32.85       36.69      3.40 o 
   7  14   5      698.26      773.06     13.66 o 
   8  14   5       11.00        5.91      3.01 o 
   9  14   5       39.07       31.51      3.93 o 
  10  14   5       70.61       71.09      4.15 o 
  11  14   5        0.11       -2.96      2.96 o 
  12  14   5       11.87       26.90      3.55 o 
  13  14   5        0.12        0.92      3.24 o 
  14  14   5        5.01        2.98      4.33 o 
  15  14   5        1.77        8.88      9.31 o 
  16  14   5       55.69       75.27      7.09 o 
 -19  15   5        1.64        4.39      5.10 o 
 -18  15   5        4.43        7.54      4.84 o 
 -17  15   5        0.66       -1.31      4.52 o 
 -16  15   5        1.97       -1.33      4.26 o 
 -15  15   5        1.66       -4.07      4.07 o 
 -14  15   5        7.27        9.33      6.50 o 
 -13  15   5      122.06      109.83      5.05 o 
 -12  15   5        9.23       12.19      3.40 o 
 -11  15   5       23.91       29.96      3.57 o 
 -10  15   5        0.00       -1.21      2.96 o 
  -9  15   5        0.07       -2.80      2.80 o 
  -8  15   5       11.94        4.81      3.01 o 
  -7  15   5       82.47       84.16      3.78 o 
  -6  15   5      168.75      177.07      4.79 o 
  -5  15   5        5.67       -1.65      2.47 o 
  -4  15   5       11.38        9.03      2.17 o 
  -3  15   5        0.00       -3.20      3.20 o 
  -2  15   5     1490.94     1481.08     17.90 o 
  -1  15   5        0.77        7.05      2.32 o 
   0  15   5       13.80        8.54      2.43 o 
   1  15   5       31.22       14.65      2.57 o 
   2  15   5      359.58      333.30      6.89 o 
   3  15   5      533.47      535.45      8.34 o 
   4  15   5        0.17       -2.99      2.99 o 
   5  15   5      966.98      981.75     23.50 o 
   6  15   5       26.22       31.61      4.71 o 
   7  15   5      254.62      239.07      6.09 o 
   8  15   5        2.31        2.47      2.98 o 
   9  15   5      120.94      111.70      5.40 o 
  10  15   5        4.30       -0.69      2.96 o 
  11  15   5       83.12       83.32      4.64 o 
  12  15   5       58.15       42.88      3.89 o 
  13  15   5       32.16       31.32      3.81 o 
  14  15   5        0.18       -4.00      4.00 o 
  15  15   5        3.65       -2.85      4.34 o 
  16  15   5       45.13       57.10      5.72 o 
 -18  16   5        2.20        5.45      5.10 o 
 -17  16   5        1.54       -1.22      4.73 o 
 -16  16   5        0.49        1.87      4.73 o 
 -15  16   5        0.02       -7.39      7.39 o 
 -14  16   5        5.15        0.11      4.41 o 
 -13  16   5        3.48        9.89      3.51 o 
 -12  16   5       27.48       36.20      3.83 o 
 -11  16   5       31.37       34.62      3.67 o 
 -10  16   5       29.05       33.62      3.64 o 
  -9  16   5       12.32       15.62      3.29 o 
  -8  16   5        0.07       -2.49      2.49 o 
  -7  16   5       35.71       40.15      3.96 o 
  -6  16   5       14.46       10.89      2.84 o 
  -5  16   5        0.11       -1.94      1.94 o 
  -4  16   5       26.35       20.81      2.36 o 
  -3  16   5       30.77       24.78      2.40 o 
  -2  16   5      259.59      301.60      5.36 o 
  -1  16   5      231.63      247.86      5.15 o 
   0  16   5      365.53      328.74      5.52 o 
   1  16   5        0.26       -2.71      2.71 o 
   2  16   5       22.35       26.78      4.55 o 
   3  16   5       16.84       18.72      2.83 o 
   4  16   5      144.18      137.45      6.72 o 
   5  16   5       43.59       49.13      6.50 o 
   6  16   5      102.41       82.53      4.30 o 
   7  16   5       58.60       55.01      3.81 o 
   8  16   5        1.32        6.45      3.08 o 
   9  16   5        7.18       -0.55      2.98 o 
  10  16   5       13.92       19.82      3.66 o 
  11  16   5       27.36       13.41      3.51 o 
  12  16   5       65.45       64.11      4.45 o 
  13  16   5        1.80       -3.65      3.65 o 
  14  16   5       49.84       46.90      7.24 o 
  15  16   5        8.96       16.48      3.69 o 
 -17  17   5       20.46       18.91      5.50 o 
 -16  17   5        1.56        3.74      4.95 o 
 -15  17   5        0.31       -4.33      4.33 o 
 -14  17   5       15.87       25.67      4.21 o 
 -13  17   5       26.16       29.30      3.93 o 
 -12  17   5       18.52       17.23      3.66 o 
 -11  17   5       17.91       14.42      3.80 o 
 -10  17   5      252.83      264.77      6.94 o 
  -9  17   5       51.07       51.63      4.07 o 
  -8  17   5       25.74       22.48      5.26 o 
  -7  17   5        9.00       15.30      3.68 o 
  -6  17   5       47.75       44.25      3.35 o 
  -5  17   5      373.76      377.60     10.93 o 
  -4  17   5       84.30       85.97      3.28 o 
  -3  17   5       15.75       14.18      2.57 o 
  -2  17   5      491.07      467.82      6.62 o 
  -1  17   5        1.29        6.23      2.38 o 
   0  17   5       13.12       13.21      2.56 o 
   1  17   5        0.01       -1.90      2.34 o 
   2  17   5       26.26       22.63      2.71 o 
   3  17   5        8.86        4.42      2.58 o 
   4  17   5        4.13       10.63      3.03 o 
   5  17   5       33.21       34.51      4.69 o 
   6  17   5        0.15        1.94      2.39 o 
   7  17   5        4.12        6.08      2.61 o 
   8  17   5      227.67      233.69      5.47 o 
   9  17   5        0.49       -0.05      2.48 o 
  10  17   5       11.32        8.18      2.72 o 
  11  17   5       48.78       39.11      3.31 o 
  12  17   5       14.89       21.72      3.13 o 
  13  17   5        0.77       -3.54      3.54 o 
  14  17   5        3.80       12.25      3.69 o 
 -16  18   5       21.85       14.34      7.24 o 
 -15  18   5       23.31       21.97      6.50 o 
 -14  18   5        0.39        7.23      3.69 o 
 -13  18   5       10.76       11.59      3.94 o 
 -12  18   5       76.44       72.84      4.77 o 
 -11  18   5        0.44       -3.08      3.08 o 
 -10  18   5       39.88       34.33      4.02 o 
  -9  18   5      392.91      424.63      7.40 o 
  -8  18   5       23.18       11.40      3.11 o 
  -7  18   5       32.78       31.92      3.38 o 
  -6  18   5        8.47        7.89      3.58 o 
  -5  18   5      139.98      143.95      5.95 o 
  -4  18   5       83.51       86.72      3.56 o 
  -3  18   5       11.04        5.48      2.56 o 
  -2  18   5       23.91       18.40      2.72 o 
  -1  18   5      462.31      455.13      6.74 o 
   0  18   5        4.83        6.84      2.72 o 
   1  18   5       81.20       90.87      3.75 o 
   2  18   5      180.84      170.64      4.82 o 
   3  18   5       40.85       37.25      3.07 o 
   4  18   5      351.02      345.47     10.82 o 
   5  18   5        9.17        9.54      4.70 o 
   6  18   5       74.51       83.08      3.65 o 
   7  18   5       84.56       80.06      3.63 o 
   8  18   5        4.59       12.78      3.43 o 
   9  18   5       80.05       87.56      3.96 o 
  10  18   5        6.69       10.14      2.87 o 
  11  18   5        4.85        2.33      2.89 o 
  12  18   5       15.96       20.23      3.22 o 
  13  18   5       60.22       68.59      6.18 o 
 -16  19   5        0.13        9.73      7.24 o 
 -15  19   5        0.44       -2.05      6.15 o 
 -14  19   5       50.68       59.04      5.76 o 
 -13  19   5       10.60        6.93      4.17 o 
 -12  19   5       85.95       93.13      9.46 o 
 -11  19   5       15.04        8.37      3.78 o 
 -10  19   5      259.39      318.04      8.13 o 
  -9  19   5       87.90      101.43      7.16 o 
  -8  19   5        3.11        2.54      3.09 o 
  -7  19   5       37.11       52.05      3.68 o 
  -6  19   5       69.38       76.47      4.98 o 
  -5  19   5        8.85        5.62      2.93 o 
  -4  19   5       34.45       26.47      2.96 o 
  -3  19   5       98.97      109.19      4.01 o 
  -2  19   5       20.30       25.80      2.90 o 
  -1  19   5      433.99      450.64      7.43 o 
   0  19   5      132.95      128.76      4.23 o 
   1  19   5       47.00       51.84      3.90 o 
   2  19   5      251.42      226.28      5.26 o 
   3  19   5       71.43       69.12      3.57 o 
   4  19   5      110.63      120.15      4.95 o 
   5  19   5        0.15        1.60      2.58 o 
   6  19   5       33.17       27.34      2.97 o 
   7  19   5       86.80       91.82      4.02 o 
   8  19   5       28.90       23.48      3.17 o 
   9  19   5       57.87       60.57      3.59 o 
  10  19   5        9.80       15.16      3.14 o 
  11  19   5        3.15       -0.69      3.57 o 
  12  19   5        0.39       -3.14      3.14 o 
 -15  20   5        4.84       25.60      7.96 o 
 -14  20   5        6.87        4.62      6.50 o 
 -13  20   5        6.48        1.86      6.50 o 
 -12  20   5      148.70      151.99      7.47 o 
 -11  20   5        0.34       10.80      4.47 o 
 -10  20   5       72.13       76.55      8.72 o 
  -9  20   5        4.06        0.26      4.10 o 
  -8  20   5      160.37      159.06      5.97 o 
  -7  20   5       17.84       16.34      6.02 o 
  -6  20   5        7.84        8.78      3.05 o 
  -5  20   5       37.17       48.09      4.14 o 
  -4  20   5       35.52       34.19      4.11 o 
  -3  20   5        5.34       -2.92      2.92 o 
  -2  20   5       22.63       10.78      3.10 o 
  -1  20   5        2.53        2.48      2.72 o 
   0  20   5       82.07       65.30      3.49 o 
   1  20   5        9.41        2.82      3.10 o 
   2  20   5       74.31       75.97      3.74 o 
   3  20   5       16.01       17.18      3.35 o 
   4  20   5       16.38       14.39      3.46 o 
   5  20   5       17.33        9.84      2.85 o 
   6  20   5       55.74       57.67      3.52 o 
   7  20   5        3.16        3.80      2.70 o 
   8  20   5       15.85       12.09      3.07 o 
   9  20   5        6.62        2.15      2.89 o 
  10  20   5       13.59       18.93      3.11 o 
  11  20   5       27.43       26.97      3.44 o 
 -13  21   5        1.08       -2.47      4.17 o 
 -12  21   5       42.19       56.61      6.01 o 
 -11  21   5       45.49       30.31      5.02 o 
 -10  21   5       10.84       11.92      4.47 o 
  -9  21   5       26.77       22.06      8.28 o 
  -8  21   5        5.18        7.92      4.07 o 
  -7  21   5        7.05       10.10      4.26 o 
  -6  21   5        0.15        7.17      5.79 o 
  -5  21   5       35.26       40.45      7.24 o 
  -4  21   5       67.73       69.72      5.50 o 
  -3  21   5       33.43       30.33      3.35 o 
  -2  21   5        1.40       -1.32      2.76 o 
  -1  21   5        5.02        2.90      2.78 o 
   0  21   5       21.67       28.47      3.23 o 
   1  21   5       42.80       41.11      3.34 o 
   2  21   5        1.73        3.79      2.90 o 
   3  21   5       31.28       32.98      3.94 o 
   4  21   5        7.88        1.21      4.17 o 
   5  21   5      119.19      110.68      6.26 o 
   6  21   5        3.38        1.00      2.92 o 
   7  21   5        2.02        3.11      2.87 o 
   8  21   5        0.06       -1.89      2.89 o 
   9  21   5        0.18        1.77      3.07 o 
  10  21   5       23.20       19.11      3.77 o 
 -12  22   5        2.79       -0.51      4.61 o 
 -11  22   5       13.41        7.42      5.32 o 
 -10  22   5       26.91       36.92      5.36 o 
  -9  22   5        7.40       15.39      4.84 o 
  -8  22   5       14.45       15.55      4.84 o 
  -7  22   5       12.26       15.36      4.86 o 
  -6  22   5       11.14        4.10      5.79 o 
  -5  22   5        0.01       10.75      6.15 o 
  -4  22   5       12.34       14.34      6.15 o 
  -3  22   5        0.01       -3.40      3.40 o 
  -2  22   5       33.02       24.92      4.33 o 
  -1  22   5        2.19        5.22      3.14 o 
   0  22   5       13.90       15.40      3.43 o 
   1  22   5       12.11       13.34      3.04 o 
   2  22   5        8.19       11.15      3.45 o 
   3  22   5       12.13        9.86      3.51 o 
   4  22   5       38.74       39.57      3.35 o 
   5  22   5       93.25       94.42      5.04 o 
   6  22   5       23.10       33.49      3.44 o 
   7  22   5        1.43        1.16      2.98 o 
   8  22   5       32.26       37.83      3.64 o 
   9  22   5       17.29       18.37      4.02 o 
 -10  23   5        1.72       -4.38      4.59 o 
  -9  23   5        3.19        7.78      4.99 o 
  -8  23   5       38.22       36.34      5.50 o 
  -7  23   5        0.39        6.14      6.15 o 
  -6  23   5        0.27        1.54      6.15 o 
  -5  23   5        4.16        4.10      6.15 o 
  -4  23   5        6.73        2.05      6.15 o 
  -3  23   5        2.86       18.94      6.52 o 
  -2  23   5        0.02        6.85      3.82 o 
  -1  23   5        8.38       15.93      4.08 o 
   0  23   5        0.06        0.17      3.81 o 
   1  23   5        3.98        2.25      3.91 o 
   2  23   5        7.13        4.84      4.17 o 
   3  23   5       44.18       36.85      4.95 o 
   4  23   5        2.16       13.35      3.56 o 
   5  23   5       47.24       40.19      3.47 o 
   6  23   5        0.48        1.39      4.11 o 
   7  23   5       17.23       24.46      3.47 o 
  -8  24   5        0.36       11.26      6.52 o 
  -7  24   5        7.95       11.78      6.88 o 
  -6  24   5        1.95       -5.63      5.79 o 
  -5  24   5        6.07        0.51      6.52 o 
  -4  24   5       21.99       35.84      7.24 o 
  -3  24   5        3.25       -3.58      6.15 o 
  -2  24   5       11.38        7.63      4.17 o 
  -1  24   5       26.92       18.97      4.43 o 
   0  24   5        0.59        4.00      4.22 o 
   1  24   5        0.31       -2.89      3.91 o 
   2  24   5       12.03       13.03      4.61 o 
   3  24   5       18.87       12.57      4.52 o 
   4  24   5        0.00        2.74      3.94 o 
   5  24   5      105.89      137.71      5.82 o 
  -5  25   5        0.11       -6.52      6.52 o 
  -4  25   5        1.03        7.17      6.52 o 
  -3  25   5       83.67       80.89      9.41 o 
  -2  25   5        9.33       13.31      7.24 o 
  -1  25   5        3.19        0.84      4.26 o 
   0  25   5        1.08        0.29      4.43 o 
   1  25   5        3.56       -3.74      3.74 o 
   2  25   5        8.45       20.67      4.61 o 
 -22   0   6       49.96       44.27      5.72 o 
 -21   0   6        0.05       -0.94      6.95 o 
 -20   0   6        0.34        3.12      4.07 o 
 -19   0   6        5.83       -0.10      4.00 o 
 -18   0   6        0.82        7.50      3.65 o 
 -17   0   6       18.62       12.98      3.96 o 
 -16   0   6       10.57       14.63      3.91 o 
 -15   0   6      180.93      176.89      6.52 o 
 -14   0   6       32.74       20.08      4.43 o 
 -13   0   6      197.17      222.44     12.41 o 
 -12   0   6        8.55       -1.71      4.14 o 
 -11   0   6      144.86      164.88      5.76 o 
 -10   0   6      375.15      331.47      9.46 o 
  -9   0   6       25.49       20.02      2.94 o 
  -8   0   6      545.04      609.51      7.29 o 
  -7   0   6        4.47       -0.22      1.72 o 
  -6   0   6      619.58      593.89      7.12 o 
  -5   0   6      434.53      432.11      7.33 o 
  -4   0   6      130.73      191.29      5.70 o 
  -3   0   6     3293.86     3490.66     33.78 o 
  -2   0   6     1416.99     1551.06     12.08 o 
  -1   0   6      291.42      278.35      5.22 o 
   0   0   6      189.66      212.22      5.30 o 
   1   0   6     2727.61     3024.84     24.52 o 
   2   0   6      582.84      660.03     11.20 o 
   3   0   6       36.33       37.47      2.51 o 
   4   0   6     1444.06     1601.09     12.37 o 
   5   0   6      769.97      717.07      8.10 o 
   6   0   6      474.39      499.89      6.63 o 
   7   0   6      149.98      157.82      4.94 o 
   8   0   6     3978.87     3879.56     30.77 o 
   9   0   6      763.51      728.53      8.71 o 
  10   0   6      245.32      236.18      5.32 o 
  11   0   6       17.93       24.03      4.13 o 
  12   0   6      171.52      163.09      6.06 o 
  13   0   6      134.81      135.86      4.59 o 
  14   0   6      205.11      168.12      4.98 o 
  15   0   6       15.62       12.01      2.82 o 
  16   0   6       68.68       61.81      4.73 o 
  17   0   6        1.93       -5.02      5.02 o 
  18   0   6       65.28       68.69      5.38 o 
  19   0   6        1.67       -5.79      5.79 o 
 -22   1   6       11.52       13.91      3.33 o 
 -21   1   6        5.05        1.93      3.07 o 
 -20   1   6       35.75       38.72      3.87 o 
 -19   1   6       15.90       16.75      3.73 o 
 -18   1   6       10.53        6.60      2.82 o 
 -17   1   6       19.19       19.26      3.42 o 
 -16   1   6       10.09        9.47      2.60 o 
 -15   1   6        3.56        3.31      2.53 o 
 -14   1   6      178.15      172.08      4.64 o 
 -13   1   6      124.13      115.14      3.83 o 
 -12   1   6       32.76       30.26      2.62 o 
 -11   1   6      105.09      110.02      4.60 o 
 -10   1   6       10.83        7.56      2.06 o 
  -9   1   6       85.62       89.64      3.11 o 
  -8   1   6       56.65       61.57      2.18 o 
  -7   1   6        0.35        4.97      1.27 o 
  -6   1   6      263.72      265.68      3.30 o 
  -5   1   6      192.30      198.00      2.97 o 
  -4   1   6      112.01       94.54      2.74 o 
  -3   1   6       34.88       23.95      1.78 o 
  -2   1   6      304.88      352.90      3.35 o 
  -1   1   6      945.77     1013.83      7.71 o 
   0   1   6     1380.72     1492.85     10.62 o 
   1   1   6      454.61      501.72      5.24 o 
   2   1   6        1.04        5.49      1.18 o 
   3   1   6      507.78      570.14      5.59 o 
   4   1   6      509.35      513.01      5.35 o 
   5   1   6       88.39       86.00      2.18 o 
   6   1   6        0.16        0.80      1.33 o 
   7   1   6      882.20      865.38      6.63 o 
   8   1   6      241.11      287.21      3.93 o 
   9   1   6      550.59      565.86      5.45 o 
  10   1   6       11.04        5.80      1.73 o 
  11   1   6       56.45       74.59      2.49 o 
  12   1   6      138.82      136.37      4.34 o 
  13   1   6       59.03       61.66      2.52 o 
  14   1   6       73.63       67.04      2.90 o 
  15   1   6       24.98       29.75      2.54 o 
  16   1   6        1.50       -2.16      2.16 o 
  17   1   6        1.69        8.72      2.32 o 
  18   1   6       13.05       19.60      3.62 o 
  19   1   6        5.58       16.71      4.33 o 
 -22   2   6        0.66       -3.18      3.18 o 
 -21   2   6        3.50        0.17      2.98 o 
 -20   2   6        2.95       11.34      3.19 o 
 -19   2   6        5.05        4.57      3.25 o 
 -18   2   6        0.66        2.86      2.60 o 
 -17   2   6       21.87       14.17      2.86 o 
 -16   2   6      100.99       93.36      3.93 o 
 -15   2   6       35.75       26.31      2.90 o 
 -14   2   6        2.85        4.80      2.36 o 
 -13   2   6       37.45       36.57      2.82 o 
 -12   2   6        0.09        1.44      2.21 o 
 -11   2   6        5.04        7.59      2.17 o 
 -10   2   6        0.84       -1.20      2.08 o 
  -9   2   6      520.37      541.49      9.57 o 
  -8   2   6      435.51      411.63      4.81 o 
  -7   2   6      157.96      147.83      2.70 o 
  -6   2   6        8.95        4.98      1.15 o 
  -5   2   6        5.79       10.30      1.28 o 
  -4   2   6        7.88        5.63      1.08 o 
  -3   2   6     1670.39     1702.52     16.91 o 
  -2   2   6       27.63       31.37      1.40 o 
  -1   2   6      140.45      156.72      2.36 o 
   0   2   6       27.56       12.85      1.70 o 
   1   2   6      671.99      654.05      5.46 o 
   2   2   6      737.26      782.41      6.11 o 
   3   2   6       67.28       69.84      2.15 o 
   4   2   6      155.59      165.50      2.58 o 
   5   2   6       53.01       47.10      1.64 o 
   6   2   6      630.88      612.15      9.62 o 
   7   2   6      701.50      715.46      7.02 o 
   8   2   6      316.70      304.64      5.53 o 
   9   2   6       63.59       64.73      2.37 o 
  10   2   6      126.90      126.10      4.19 o 
  11   2   6       11.91        6.14      1.73 o 
  12   2   6       14.86       14.25      2.20 o 
  13   2   6      137.98      126.84      3.51 o 
  14   2   6       47.05       36.15      2.57 o 
  15   2   6       64.52       90.15      3.24 o 
  16   2   6       18.13       13.03      2.32 o 
  17   2   6       20.77       22.92      2.57 o 
  18   2   6        0.06       -0.47      2.67 o 
  19   2   6       22.56       26.40      4.99 o 
 -22   3   6        7.21        7.49      3.31 o 
 -21   3   6        0.27        1.59      3.04 o 
 -20   3   6        2.41        8.14      3.03 o 
 -19   3   6        0.07       -2.66      2.66 o 
 -18   3   6       12.17        3.99      4.02 o 
 -17   3   6        0.64       -1.71      2.71 o 
 -16   3   6       62.73       61.81      3.50 o 
 -15   3   6       11.61       12.76      2.60 o 
 -14   3   6       45.12       41.47      3.01 o 
 -13   3   6        0.63       -0.97      2.20 o 
 -12   3   6       93.45      103.37      5.03 o 
 -11   3   6       41.86       43.24      3.28 o 
 -10   3   6      623.69      617.14      8.27 o 
  -9   3   6       11.61       12.62      1.69 o 
  -8   3   6        9.80        6.99      1.54 o 
  -7   3   6       82.44       77.54      2.09 o 
  -6   3   6      167.48      139.92      2.60 o 
  -5   3   6        6.40        4.74      1.39 o 
  -4   3   6     1098.46     1147.96      8.55 o 
  -3   3   6      242.99      208.35      2.99 o 
  -2   3   6       83.16       90.92      1.90 o 
  -1   3   6      247.83      249.51      2.82 o 
   0   3   6       85.00       85.44      2.68 o 
   1   3   6      790.73      748.96      5.94 o 
   2   3   6       84.91      101.92      2.37 o 
   3   3   6       26.88       29.27      1.41 o 
   4   3   6       13.60        7.80      1.33 o 
   5   3   6      208.73      204.83      3.61 o 
   6   3   6      269.09      277.08      4.35 o 
   7   3   6      215.03      216.03      3.29 o 
   8   3   6      235.09      220.76      3.63 o 
   9   3   6     1733.28     1693.75     12.35 o 
  10   3   6       77.59       77.53      2.81 o 
  11   3   6      200.75      196.28      4.09 o 
  12   3   6       52.15       56.31      2.78 o 
  13   3   6      295.58      286.00      4.87 o 
  14   3   6       29.71       24.48      3.18 o 
  15   3   6        3.68       -0.98      2.21 o 
  16   3   6        2.19       -2.25      2.25 o 
  17   3   6        3.39        1.19      2.71 o 
  18   3   6        3.31       -3.36      3.36 o 
 -22   4   6        0.00       -3.34      3.34 o 
 -21   4   6       59.83       66.69      4.32 o 
 -20   4   6       66.03       68.04      4.16 o 
 -19   4   6        1.98        4.78      2.84 o 
 -18   4   6       28.61       34.71      3.21 o 
 -17   4   6        3.60        3.06      2.64 o 
 -16   4   6        1.08       -2.39      2.39 o 
 -15   4   6       57.14       48.76      3.15 o 
 -14   4   6      123.58      103.90      4.35 o 
 -13   4   6        7.26        6.75      2.39 o 
 -12   4   6        0.01       -0.08      2.17 o 
 -11   4   6      163.11      161.81      5.08 o 
 -10   4   6      119.29      118.76      3.61 o 
  -9   4   6       65.07       76.16      3.27 o 
  -8   4   6        5.67        5.05      1.56 o 
  -7   4   6        5.18       11.55      1.27 o 
  -6   4   6       14.15       14.34      1.80 o 
  -5   4   6       25.09       34.25      1.73 o 
  -4   4   6       37.88       36.24      1.57 o 
  -3   4   6      481.54      533.18      4.40 o 
  -2   4   6       88.73       67.12      3.39 o 
  -1   4   6      227.18      212.49      2.89 o 
   0   4   6      758.51      820.31      6.28 o 
   1   4   6        0.95       -1.29      1.29 o 
   2   4   6       65.24       64.59      1.99 o 
   3   4   6      457.63      495.04      4.05 o 
   4   4   6        4.01        5.62      1.28 o 
   5   4   6       14.09       19.33      1.99 o 
   6   4   6      604.35      623.30      6.10 o 
   7   4   6      124.08      112.06      4.81 o 
   8   4   6       27.00       20.72      2.85 o 
   9   4   6      998.03     1008.38      8.59 o 
  10   4   6        0.02        0.39      1.97 o 
  11   4   6       59.12       45.74      2.58 o 
  12   4   6      106.34      107.11      3.63 o 
  13   4   6       50.02       51.53      2.70 o 
  14   4   6        8.97        7.78      2.55 o 
  15   4   6       88.39      102.76      3.92 o 
  16   4   6        4.96        4.08      3.05 o 
  17   4   6        5.28        6.31      2.89 o 
  18   4   6      126.32      153.42      6.91 o 
 -22   5   6       16.60       22.29      3.60 o 
 -21   5   6        0.49        3.78      3.00 o 
 -20   5   6       44.69       53.04      3.82 o 
 -19   5   6       20.15        9.72      2.93 o 
 -18   5   6       28.71       26.81      3.23 o 
 -17   5   6        0.98        1.81      2.63 o 
 -16   5   6      205.23      196.01      7.35 o 
 -15   5   6        8.62       -1.21      2.34 o 
 -14   5   6        0.84       -2.15      2.15 o 
 -13   5   6       93.12       81.73      3.48 o 
 -12   5   6       33.32       19.97      2.53 o 
 -11   5   6        7.85        6.69      2.24 o 
 -10   5   6       99.82       78.95      2.71 o 
  -9   5   6       41.81       41.20      2.19 o 
  -8   5   6       31.50       27.84      2.04 o 
  -7   5   6        8.94        6.73      1.58 o 
  -6   5   6        2.81        3.31      1.07 o 
  -5   5   6       32.78       33.12      1.71 o 
  -4   5   6      130.33      129.02      2.52 o 
  -3   5   6       19.07       20.15      1.34 o 
  -2   5   6      250.50      236.60      2.99 o 
  -1   5   6      205.06      194.26      2.56 o 
   0   5   6      205.19      236.74      3.36 o 
   1   5   6      694.59      651.03      7.80 o 
   2   5   6      161.62      171.89      2.98 o 
   3   5   6      148.31      172.25      2.92 o 
   4   5   6       95.30      104.92      2.76 o 
   5   5   6      318.52      293.07      4.18 o 
   6   5   6      581.37      543.47      5.69 o 
   7   5   6      216.11      194.99      4.27 o 
   8   5   6      225.58      230.03      4.30 o 
   9   5   6      208.61      220.29      5.28 o 
  10   5   6       23.53       28.04      2.72 o 
  11   5   6      872.66      821.28     15.30 o 
  12   5   6       31.89       27.62      2.95 o 
  13   5   6        2.07       -0.63      2.43 o 
  14   5   6        0.67       -3.10      3.10 o 
  15   5   6       17.15       25.55      2.95 o 
  16   5   6        7.14       11.46      2.75 o 
  17   5   6       36.11       38.71      4.73 o 
  18   5   6        0.00       -3.96      3.96 o 
 -22   6   6        4.91        3.15      3.68 o 
 -21   6   6       17.35        3.97      3.12 o 
 -20   6   6        0.58        1.75      2.90 o 
 -19   6   6        0.53        5.45      2.78 o 
 -18   6   6       56.88       53.40      3.59 o 
 -17   6   6      124.99      110.06      4.37 o 
 -16   6   6       76.89       72.26      3.62 o 
 -15   6   6        8.07        6.70      2.49 o 
 -14   6   6        5.89        3.98      2.38 o 
 -13   6   6       98.15       95.93      3.65 o 
 -12   6   6       36.59       36.94      2.80 o 
 -11   6   6      297.71      285.11      5.18 o 
 -10   6   6      153.68      145.03      3.54 o 
  -9   6   6      289.33      256.94      6.14 o 
  -8   6   6       70.39       65.19      2.43 o 
  -7   6   6       39.26       39.35      2.13 o 
  -6   6   6      153.81      162.04      3.01 o 
  -5   6   6        7.67        7.37      1.29 o 
  -4   6   6      326.28      354.66      3.75 o 
  -3   6   6       26.49       32.11      1.48 o 
  -2   6   6      293.56      356.58      4.08 o 
  -1   6   6      632.92      637.24      5.51 o 
   0   6   6      278.82      284.37      3.39 o 
   1   6   6      498.81      526.19      5.62 o 
   2   6   6      100.97       84.95      2.66 o 
   3   6   6      464.38      477.82      5.11 o 
   4   6   6      301.54      314.46      6.34 o 
   5   6   6      236.52      217.23      4.59 o 
   6   6   6      341.04      319.43      5.18 o 
   7   6   6      403.29      389.89      5.94 o 
   8   6   6      166.40      160.71      4.38 o 
   9   6   6     1245.53     1182.46     11.04 o 
  10   6   6       96.57      120.30      3.85 o 
  11   6   6       75.01       75.13      3.45 o 
  12   6   6       16.63       23.99      2.84 o 
  13   6   6       20.28       15.10      2.72 o 
  14   6   6        8.57        9.75      2.78 o 
  15   6   6       12.49       17.39      3.30 o 
  16   6   6       64.92       69.17      4.46 o 
  17   6   6       67.15       65.46      5.36 o 
  18   6   6       15.91       18.54      4.52 o 
 -21   7   6        4.28        4.97      3.13 o 
 -20   7   6       28.87       37.08      3.58 o 
 -19   7   6       11.02       11.42      3.00 o 
 -18   7   6        0.43       -2.63      2.63 o 
 -17   7   6      131.16      119.84      4.52 o 
 -16   7   6      318.82      305.75      6.92 o 
 -15   7   6       14.80       15.86      2.74 o 
 -14   7   6       15.71       12.49      2.52 o 
 -13   7   6       11.02       13.19      2.49 o 
 -12   7   6      456.25      438.38      7.52 o 
 -11   7   6      284.92      299.34      5.33 o 
 -10   7   6      301.11      281.87      5.09 o 
  -9   7   6       10.13        8.47      2.92 o 
  -8   7   6     1806.28     1817.67     12.93 o 
  -7   7   6       20.85       16.96      2.10 o 
  -6   7   6      363.93      306.92      4.12 o 
  -5   7   6      243.88      264.11      3.80 o 
  -4   7   6       18.63       27.82      1.63 o 
  -3   7   6      244.90      231.43      3.43 o 
  -2   7   6      263.19      270.36      4.07 o 
  -1   7   6      215.92      255.74      3.92 o 
   0   7   6       54.28       62.74      2.70 o 
   1   7   6       23.78       14.73      2.01 o 
   2   7   6      162.56      157.56      3.86 o 
   3   7   6      122.07      121.69      4.57 o 
   4   7   6        5.81        4.64      2.05 o 
   5   7   6      266.64      266.04      8.32 o 
   6   7   6      130.58      127.48      3.78 o 
   7   7   6      428.18      413.05      6.08 o 
   8   7   6      431.38      407.86      6.25 o 
   9   7   6      219.24      235.35      5.05 o 
  10   7   6      543.51      527.80      6.97 o 
  11   7   6       29.07       26.05      2.78 o 
  12   7   6        7.17        3.97      2.46 o 
  13   7   6       17.73       18.65      3.29 o 
  14   7   6        0.60       -4.38      4.38 o 
  15   7   6       26.31       43.35      3.94 o 
  16   7   6        1.45        6.89      3.33 o 
  17   7   6       11.01       21.50      4.47 o 
  18   7   6        1.25        1.63      5.91 o 
 -21   8   6        0.33        5.57      3.16 o 
 -20   8   6       13.47       10.82      3.23 o 
 -19   8   6        1.10        4.53      2.93 o 
 -18   8   6       60.04       60.70      4.35 o 
 -17   8   6       25.30       32.42      3.23 o 
 -16   8   6       90.19       98.99      4.18 o 
 -15   8   6       58.99       56.50      5.18 o 
 -14   8   6       52.32       48.84      3.20 o 
 -13   8   6        2.42        2.23      2.31 o 
 -12   8   6       80.03       74.06      3.29 o 
 -11   8   6        1.31       -1.18      1.18 o 
 -10   8   6       82.60       94.23      2.99 o 
  -9   8   6      176.17      183.78      3.99 o 
  -8   8   6      228.83      207.45      4.25 o 
  -7   8   6      879.81      821.82      7.31 o 
  -6   8   6       58.94       61.01      2.88 o 
  -5   8   6      312.67      319.45      4.96 o 
  -4   8   6      119.30      109.66      3.51 o 
  -3   8   6        0.38       -0.28      3.58 o 
  -2   8   6        1.10       -0.96      0.96 o 
  -1   8   6      117.96      108.42      2.91 o 
   0   8   6        8.95        6.78      1.98 o 
   1   8   6      108.10      107.82      3.28 o 
   2   8   6      785.13      805.46     15.51 o 
   3   8   6        0.76        0.17      2.19 o 
   4   8   6      241.35      249.85      4.73 o 
   5   8   6       11.89       14.15      2.53 o 
   6   8   6        5.05        8.32      2.36 o 
   7   8   6       68.88       76.09      7.01 o 
   8   8   6       23.46       18.33      2.57 o 
   9   8   6      573.59      525.49      6.89 o 
  10   8   6      121.53      103.72      4.36 o 
  11   8   6       31.47       38.96      4.82 o 
  12   8   6      133.14      161.43      5.85 o 
  13   8   6       47.61       52.74      3.89 o 
  14   8   6        8.54        4.56      3.08 o 
  15   8   6       10.91       10.08      3.47 o 
  16   8   6       18.62       20.06      4.33 o 
  17   8   6        0.01       -3.41      4.07 o 
 -21   9   6        1.10        2.30      3.22 o 
 -20   9   6        0.13       -2.83      2.83 o 
 -19   9   6       48.34       56.41      4.03 o 
 -18   9   6        4.70       13.88      3.03 o 
 -17   9   6       35.90       48.05      3.55 o 
 -16   9   6        7.15       15.51      2.89 o 
 -15   9   6       15.29       17.93      2.84 o 
 -14   9   6       82.35       77.85      3.63 o 
 -13   9   6        1.37       -2.13      2.13 o 
 -12   9   6       63.69       69.32      4.30 o 
 -11   9   6      130.68      129.28      3.46 o 
 -10   9   6       24.58       27.85      2.54 o 
  -9   9   6      514.30      546.79      6.69 o 
  -8   9   6      230.06      216.00      5.14 o 
  -7   9   6      223.46      201.63      6.32 o 
  -6   9   6       17.81       16.42      2.65 o 
  -5   9   6      145.29      124.86      4.45 o 
  -4   9   6      453.26      456.90      6.38 o 
  -3   9   6       10.31        7.49      2.21 o 
  -2   9   6        2.94        4.92      2.15 o 
  -1   9   6      387.93      388.97      7.64 o 
   0   9   6       77.47       78.46      3.75 o 
   1   9   6       24.44       25.68      3.52 o 
   2   9   6      173.81      186.51      5.15 o 
   3   9   6       78.25       76.40      3.97 o 
   4   9   6        4.40        6.54      2.78 o 
   5   9   6       37.32       35.69      5.17 o 
   6   9   6     1289.55     1233.37     13.22 o 
   7   9   6      221.19      207.60      5.75 o 
   8   9   6        4.05       -0.21      2.75 o 
   9   9   6      305.19      277.40      6.65 o 
  10   9   6      211.30      169.85      5.35 o 
  11   9   6       27.47       24.26      4.07 o 
  12   9   6       32.44       38.41      3.68 o 
  13   9   6        1.06       -1.64      3.07 o 
  14   9   6        0.27        0.65      3.14 o 
  15   9   6       98.76      102.97      5.43 o 
  16   9   6       26.12       19.63      4.43 o 
  17   9   6       15.35       27.87      4.99 o 
 -20  10   6        2.14        6.35      3.27 o 
 -19  10   6       53.87       56.21      3.96 o 
 -18  10   6       55.57       56.17      3.78 o 
 -17  10   6       63.50       50.68      3.60 o 
 -16  10   6       18.35       18.24      2.84 o 
 -15  10   6      146.66      128.08      7.55 o 
 -14  10   6        2.15        1.31      2.44 o 
 -13  10   6       18.89       21.43      3.10 o 
 -12  10   6        5.72        7.10      2.31 o 
 -11  10   6      253.44      240.99      4.39 o 
 -10  10   6        8.13        1.30      2.33 o 
  -9  10   6       24.31       21.08      3.60 o 
  -8  10   6        1.59        6.66      2.87 o 
  -7  10   6       20.65       14.85      2.88 o 
  -6  10   6       41.70       36.15      4.09 o 
  -5  10   6       71.89       65.12      4.21 o 
  -4  10   6      129.09      144.21      4.18 o 
  -3  10   6       78.96       84.78      3.73 o 
  -2  10   6      142.82      136.23      4.31 o 
  -1  10   6       18.80       15.10      2.98 o 
   0  10   6       41.18       32.96      3.25 o 
   1  10   6      104.20       97.98      4.17 o 
   2  10   6      167.34      157.69      5.02 o 
   3  10   6      293.69      300.78      6.60 o 
   4  10   6      310.31      278.03      8.48 o 
   5  10   6        8.57        9.53      3.24 o 
   6  10   6      805.06      772.49     10.13 o 
   7  10   6      441.85      445.73      7.78 o 
   8  10   6      102.51      104.95      4.41 o 
   9  10   6      191.67      171.57      5.37 o 
  10  10   6       12.35        8.67      3.43 o 
  11  10   6       42.87       37.28      3.61 o 
  12  10   6       77.26       69.07      4.26 o 
  13  10   6        0.69        1.79      3.05 o 
  14  10   6       43.73       42.74      3.99 o 
  15  10   6       23.08       16.70      3.51 o 
  16  10   6        6.29        7.45      4.59 o 
  17  10   6       15.49       21.27      4.95 o 
 -20  11   6        1.90       -2.97      2.97 o 
 -19  11   6        0.16        5.61      2.98 o 
 -18  11   6        3.42        1.22      2.77 o 
 -17  11   6        0.21       -3.29      3.29 o 
 -16  11   6       87.86       86.30      4.04 o 
 -15  11   6        6.05       -0.88      2.52 o 
 -14  11   6       10.11        1.08      1.73 o 
 -13  11   6       95.45       95.68      6.14 o 
 -12  11   6        8.22        4.00      3.30 o 
 -11  11   6        0.82        4.36      2.76 o 
 -10  11   6      109.49       80.87      6.03 o 
  -9  11   6        1.61        3.13      2.71 o 
  -8  11   6      217.68      202.81      6.04 o 
  -7  11   6      490.61      486.50      8.07 o 
  -6  11   6       17.50       11.32      2.93 o 
  -5  11   6      114.16      101.02      3.78 o 
  -4  11   6      106.99      116.74      4.04 o 
  -3  11   6      263.03      262.08      7.89 o 
  -2  11   6        6.90       -2.24      2.24 o 
  -1  11   6       61.16       54.87      4.06 o 
   0  11   6       49.59       46.24      4.25 o 
   1  11   6      468.29      445.80      7.45 o 
   2  11   6      170.40      137.17      5.41 o 
   3  11   6        4.57       -0.56      2.85 o 
   4  11   6      146.91      152.79      5.29 o 
   5  11   6     2564.43     2460.68     22.21 o 
   6  11   6       52.28       47.28      3.57 o 
   7  11   6       94.72       74.80      6.48 o 
   8  11   6      146.23      118.94      4.63 o 
   9  11   6      402.54      406.31      7.68 o 
  10  11   6      216.54      193.39      5.89 o 
  11  11   6       20.50       19.45      3.41 o 
  12  11   6        3.53        3.30      3.14 o 
  13  11   6        7.76        0.35      3.09 o 
  14  11   6        6.48        5.13      3.35 o 
  15  11   6        6.33       11.75      3.66 o 
  16  11   6        0.58       -1.02      4.34 o 
 -20  12   6        1.15        1.26      3.19 o 
 -19  12   6       11.01        1.77      3.10 o 
 -18  12   6        2.12        0.76      3.00 o 
 -17  12   6       25.32       20.19      3.90 o 
 -16  12   6       26.72       28.59      5.10 o 
 -15  12   6       26.02       30.24      4.87 o 
 -14  12   6        0.57       -1.89      4.00 o 
 -13  12   6       18.08       23.76      4.47 o 
 -12  12   6      289.87      275.48      7.40 o 
 -11  12   6       20.97       12.80      5.42 o 
 -10  12   6       53.12       68.25      4.14 o 
  -9  12   6      553.19      532.76      8.62 o 
  -8  12   6      208.86      249.06      7.82 o 
  -7  12   6      347.89      331.84      8.33 o 
  -6  12   6       80.87       72.64      3.51 o 
  -5  12   6      224.80      207.37      5.30 o 
  -4  12   6     1952.20     1968.81     18.63 o 
  -3  12   6      418.83      365.08      6.15 o 
  -2  12   6       51.17       42.22      3.87 o 
  -1  12   6       86.86       69.68      4.03 o 
   0  12   6      227.81      209.53      5.78 o 
   1  12   6      237.01      238.08      5.99 o 
   2  12   6      165.45      170.15      5.54 o 
   3  12   6        5.19       -2.46      2.91 o 
   4  12   6       81.01       76.08      4.32 o 
   5  12   6      954.33      918.43     22.97 o 
   6  12   6       48.77       50.83      3.61 o 
   7  12   6        2.44       -2.51      2.85 o 
   8  12   6      115.28      110.09      4.73 o 
   9  12   6       62.38       56.71      3.99 o 
  10  12   6        5.25        9.09      3.24 o 
  11  12   6        3.63        0.62      3.01 o 
  12  12   6        9.54       10.14      4.18 o 
  13  12   6       15.26       17.21      3.57 o 
  14  12   6       25.19       13.66      3.60 o 
  15  12   6       12.46       25.44      4.95 o 
  16  12   6       47.18       78.12      6.13 o 
 -19  13   6        3.04        8.47      5.10 o 
 -18  13   6       13.85       29.43      7.54 o 
 -17  13   6        7.21        0.97      4.69 o 
 -16  13   6       17.40       23.47      5.04 o 
 -15  13   6       17.94       13.28      4.84 o 
 -14  13   6       20.45       17.34      4.69 o 
 -13  13   6       90.70      101.01      6.65 o 
 -12  13   6      209.85      204.43      8.57 o 
 -11  13   6       36.10       24.31      3.40 o 
 -10  13   6      113.87       90.53      4.53 o 
  -9  13   6      331.36      323.77      6.94 o 
  -8  13   6       33.53       38.13      3.60 o 
  -7  13   6        8.40        8.26      3.12 o 
  -6  13   6       50.84       51.62      3.35 o 
  -5  13   6      176.57      172.57      3.90 o 
  -4  13   6        6.54        5.16      2.60 o 
  -3  13   6       73.60       80.91      3.69 o 
  -2  13   6       27.23       23.93      3.41 o 
  -1  13   6      159.65      161.17      5.29 o 
   0  13   6       56.18       48.45      3.82 o 
   1  13   6        0.03        0.23      2.85 o 
   2  13   6       15.56        7.60      6.09 o 
   3  13   6       95.18      101.12      4.77 o 
   4  13   6      155.32      153.10      5.15 o 
   5  13   6        0.82       -0.09      2.99 o 
   6  13   6       95.19       84.04      4.25 o 
   7  13   6       94.82       78.07      4.26 o 
   8  13   6       31.62       28.61      6.10 o 
   9  13   6       22.99       28.12      4.80 o 
  10  13   6       13.01       18.50      3.35 o 
  11  13   6      103.86      103.23      4.90 o 
  12  13   6        4.72        7.87      3.45 o 
  13  13   6        7.17       -0.07      4.21 o 
  14  13   6        2.45        2.97      4.52 o 
  15  13   6       18.99        9.53      4.59 o 
 -19  14   6        0.20       -0.32      4.95 o 
 -18  14   6       25.37       33.71     11.23 o 
 -17  14   6       10.49       15.45      4.87 o 
 -16  14   6       12.89       11.12      4.78 o 
 -15  14   6       55.31       66.12      8.87 o 
 -14  14   6        1.04        7.52      4.59 o 
 -13  14   6        7.99       11.26      8.28 o 
 -12  14   6        0.63       -1.48      4.05 o 
 -11  14   6        0.05       -2.97      2.97 o 
 -10  14   6        4.90       -2.98      2.98 o 
  -9  14   6      199.32      220.16      6.26 o 
  -8  14   6       23.89       25.66      3.98 o 
  -7  14   6      502.82      489.29     10.64 o 
  -6  14   6       70.39       61.69      3.74 o 
  -5  14   6      131.76      123.70      4.47 o 
  -4  14   6       98.51       93.37      3.20 o 
  -3  14   6       50.31       50.08      2.67 o 
  -2  14   6       49.66       41.72      3.82 o 
  -1  14   6       74.07       65.65      4.17 o 
   0  14   6      384.68      364.69     10.36 o 
   1  14   6      140.65      118.97      4.87 o 
   2  14   6        2.67       -0.19      3.24 o 
   3  14   6       74.42       76.03      4.32 o 
   4  14   6      736.69      744.35     19.85 o 
   5  14   6       51.73       46.93      3.87 o 
   6  14   6       36.56       32.39      3.57 o 
   7  14   6       98.25       93.60      5.66 o 
   8  14   6        2.30       -4.00      4.00 o 
   9  14   6       12.59       16.23      3.29 o 
  10  14   6       87.25       70.22      4.36 o 
  11  14   6       22.56       21.03      3.50 o 
  12  14   6        0.41        2.56      3.51 o 
  13  14   6       65.74       76.20      4.63 o 
  14  14   6       64.66       58.50      4.65 o 
  15  14   6        3.84        9.20      4.59 o 
 -18  15   6        0.62       -5.91      5.91 o 
 -17  15   6        5.04        2.87      4.95 o 
 -16  15   6        5.62        8.78      4.95 o 
 -15  15   6       29.55       27.76      5.21 o 
 -14  15   6      189.13      184.78      8.32 o 
 -13  15   6        0.14       -3.17      3.91 o 
 -12  15   6       67.22       52.11      4.36 o 
 -11  15   6       10.13       18.46      5.80 o 
 -10  15   6       30.37       32.45      3.86 o 
  -9  15   6      235.66      238.29      6.61 o 
  -8  15   6       74.90       78.81      3.92 o 
  -7  15   6      157.88      148.83      4.87 o 
  -6  15   6       33.79       17.58      2.93 o 
  -5  15   6       50.46       44.67      3.38 o 
  -4  15   6      205.39      217.84      4.43 o 
  -3  15   6      271.57      309.94      5.28 o 
  -2  15   6      126.18      148.24      4.42 o 
  -1  15   6       13.07       18.42      3.45 o 
   0  15   6      153.01      160.20      5.57 o 
   1  15   6       21.67       18.85      3.55 o 
   2  15   6      292.49      274.32      6.74 o 
   3  15   6      689.23      699.84     10.02 o 
   4  15   6       16.86       24.36      4.24 o 
   5  15   6       58.48       46.78      4.99 o 
   6  15   6       45.50       27.65      3.45 o 
   7  15   6       17.28       12.27      4.28 o 
   8  15   6       24.31       27.05      3.46 o 
   9  15   6        0.00       -3.68      3.68 o 
  10  15   6       29.86       29.00      3.72 o 
  11  15   6        0.65       -1.79      3.40 o 
  12  15   6       57.89       59.27      4.98 o 
  13  15   6        0.01       -3.29      3.29 o 
  14  15   6        0.76        6.70      4.61 o 
 -17  16   6        0.42        2.60      5.10 o 
 -16  16   6        0.18        4.39      5.10 o 
 -15  16   6       48.04       50.55      5.98 o 
 -14  16   6        4.13       24.31      5.24 o 
 -13  16   6        3.09        2.99      3.41 o 
 -12  16   6      124.13      134.90      5.64 o 
 -11  16   6        0.61        0.86      3.69 o 
 -10  16   6       52.66       49.27      4.26 o 
  -9  16   6        2.34       10.00      2.97 o 
  -8  16   6       10.95       12.17      2.98 o 
  -7  16   6        4.01        3.71      2.89 o 
  -6  16   6        5.30        2.68      2.83 o 
  -5  16   6      313.17      299.75      5.97 o 
  -4  16   6        0.03       -2.19      2.19 o 
  -3  16   6      431.01      440.56      6.63 o 
  -2  16   6      250.69      247.07      5.21 o 
  -1  16   6       27.15       31.40      2.96 o 
   0  16   6        0.83        0.42      2.46 o 
   1  16   6       16.19       17.64      3.54 o 
   2  16   6       53.84       58.25      4.25 o 
   3  16   6       83.00       84.21      4.44 o 
   4  16   6      142.65      136.90      5.35 o 
   5  16   6       15.74       16.52      4.22 o 
   6  16   6        4.68        3.89      3.08 o 
   7  16   6       30.73       43.60      3.78 o 
   8  16   6       32.39       31.24      3.72 o 
   9  16   6       56.05       59.70      4.30 o 
  10  16   6        0.13        2.33      3.29 o 
  11  16   6        5.16       -1.05      3.41 o 
  12  16   6       18.27       22.75      3.93 o 
  13  16   6       42.99       46.68      4.59 o 
  14  16   6       23.21       58.88      9.05 o 
 -16  17   6       48.62       63.41      6.64 o 
 -15  17   6        0.05        1.02      5.76 o 
 -14  17   6        0.02       -9.16      9.16 o 
 -13  17   6       35.73       44.00      4.81 o 
 -12  17   6        0.72        0.03      3.52 o 
 -11  17   6       34.15       46.89      4.26 o 
 -10  17   6       38.61       40.79      4.24 o 
  -9  17   6        1.43       -0.44      2.92 o 
  -8  17   6        1.57        1.32      2.91 o 
  -7  17   6        0.44       -2.73      2.73 o 
  -6  17   6        0.05       -1.80      4.11 o 
  -5  17   6        4.16        1.98      2.85 o 
  -4  17   6       69.66       62.12      3.05 o 
  -3  17   6       67.80       69.25      3.48 o 
  -2  17   6       10.15       10.47      2.70 o 
  -1  17   6      151.92      151.40      4.42 o 
   0  17   6        2.27       -2.49      2.49 o 
   1  17   6       65.24       61.80      3.46 o 
   2  17   6      229.70      227.07      5.30 o 
   3  17   6        6.37        2.04      2.65 o 
   4  17   6       14.96       10.58      3.55 o 
   5  17   6       19.11        5.86     12.27 o 
   6  17   6       62.48       64.84      4.36 o 
   7  17   6        5.12       13.27      3.40 o 
   8  17   6        4.62       -1.04      3.16 o 
   9  17   6        9.08       13.41      3.51 o 
  10  17   6        0.68        5.20      3.45 o 
  11  17   6        7.33        9.48      3.67 o 
  12  17   6        0.00       -1.12      4.75 o 
  13  17   6       11.13       14.60      4.78 o 
 -16  18   6       14.53       26.28      5.72 o 
 -15  18   6       43.31       45.09      6.27 o 
 -14  18   6        0.03       -0.34      6.06 o 
 -13  18   6       52.20       66.35      4.98 o 
 -12  18   6       23.58       28.03      4.20 o 
 -11  18   6       93.99       84.95      5.05 o 
 -10  18   6       52.40       52.42      4.02 o 
  -9  18   6        4.53        1.19      2.97 o 
  -8  18   6       11.30        6.55      4.55 o 
  -7  18   6       33.02       49.74      5.48 o 
  -6  18   6       47.69       43.88      3.63 o 
  -5  18   6       88.80       86.15      4.23 o 
  -4  18   6        0.05       -4.39      4.39 o 
  -3  18   6        9.50       12.50      2.73 o 
  -2  18   6       25.07       17.53      2.77 o 
  -1  18   6        1.19        5.53      2.68 o 
   0  18   6       20.17       16.02      2.89 o 
   1  18   6       18.25       19.86      2.93 o 
   2  18   6       36.01       35.92      3.01 o 
   3  18   6       16.74        8.86      2.80 o 
   4  18   6        0.54       -0.06      3.08 o 
   5  18   6        5.66       -2.46      2.97 o 
   6  18   6        8.83       17.66      2.98 o 
   7  18   6        0.00       -0.67      3.22 o 
   8  18   6        3.06       -2.10      2.66 o 
   9  18   6       16.19       21.71      3.13 o 
  10  18   6        0.66       -2.68      2.68 o 
  11  18   6       17.45       13.76      3.19 o 
  12  18   6       25.33       18.19      3.29 o 
 -15  19   6        7.10        5.27      5.36 o 
 -14  19   6        8.63       11.70      5.36 o 
 -13  19   6        2.62        5.82      3.80 o 
 -12  19   6       12.77       11.74      3.87 o 
 -11  19   6       97.14      106.50      4.85 o 
 -10  19   6      171.29      171.16      5.64 o 
  -9  19   6        1.42       -2.81      2.81 o 
  -8  19   6        2.77       -0.43      2.97 o 
  -7  19   6       86.62       97.78      5.18 o 
  -6  19   6       17.14       12.85      3.17 o 
  -5  19   6        3.21        0.29      2.89 o 
  -4  19   6       10.07       14.43      3.72 o 
  -3  19   6       75.67       70.48      3.63 o 
  -2  19   6        3.27       -2.59      2.59 o 
  -1  19   6       24.05       16.49      2.86 o 
   0  19   6       98.86       94.62      3.97 o 
   1  19   6        1.48        7.38      2.83 o 
   2  19   6       48.61       40.82      3.27 o 
   3  19   6        5.53       -2.71      2.71 o 
   4  19   6        0.51        0.54      3.17 o 
   5  19   6       30.12       18.64      3.18 o 
   6  19   6       63.72       71.31      3.81 o 
   7  19   6       30.84       33.40      3.35 o 
   8  19   6       23.39       25.91      3.19 o 
   9  19   6       31.01       25.71      3.35 o 
  10  19   6        2.94       -2.75      2.75 o 
  11  19   6       18.04       10.79      3.16 o 
 -13  20   6        1.18       -1.48      4.47 o 
 -12  20   6        0.50       -6.77      6.77 o 
 -11  20   6       51.29       64.17      4.99 o 
 -10  20   6       16.03       16.36      3.77 o 
  -9  20   6       50.50       68.66      4.29 o 
  -8  20   6        0.00       -3.53      3.53 o 
  -7  20   6        0.64       -1.72      3.01 o 
  -6  20   6       43.35       60.87      4.16 o 
  -5  20   6        0.56        3.29      3.69 o 
  -4  20   6       27.79       46.92      4.30 o 
  -3  20   6       74.29       57.08      4.53 o 
  -2  20   6        7.14        9.20      3.19 o 
  -1  20   6        6.40        1.47      2.61 o 
   0  20   6       35.25       33.10      3.27 o 
   1  20   6       68.03       49.74      4.50 o 
   2  20   6        0.90       -0.23      2.74 o 
   3  20   6        4.61       -2.84      2.84 o 
   4  20   6        3.56       11.32      4.49 o 
   5  20   6        0.15        1.33      2.73 o 
   6  20   6       28.49       27.18      3.32 o 
   7  20   6        8.23        4.92      2.93 o 
   8  20   6       21.68       24.78      3.37 o 
   9  20   6        4.18       -0.50      2.90 o 
  10  20   6       15.30       16.56      3.35 o 
 -12  21   6       21.91       23.86      5.24 o 
 -11  21   6        0.40        3.07      4.52 o 
 -10  21   6        9.32        1.08      9.75 o 
  -9  21   6        0.09       -0.15      5.32 o 
  -8  21   6        0.68       -2.04      3.69 o 
  -7  21   6        0.40        4.33      3.27 o 
  -6  21   6        6.78       15.73      3.87 o 
  -5  21   6       31.02       27.40      4.14 o 
  -4  21   6       13.48       23.62      4.95 o 
  -3  21   6       30.55       42.59      4.23 o 
  -2  21   6       66.56       65.68      3.71 o 
  -1  21   6        5.76        6.78      2.93 o 
   0  21   6        1.62       -2.83      2.83 o 
   1  21   6       72.06       80.25      3.96 o 
   2  21   6        0.21        3.74      2.96 o 
   3  21   6        7.28        6.74      3.45 o 
   4  21   6       18.02       11.35      3.62 o 
   5  21   6        0.47       -2.67      2.67 o 
   6  21   6        9.66        9.31      3.07 o 
   7  21   6        1.64       -1.62      4.47 o 
   8  21   6        8.54       -2.12      3.01 o 
 -11  22   6        0.00        3.29      5.02 o 
 -10  22   6       31.56       41.66      5.89 o 
  -9  22   6        1.90       -4.47      4.47 o 
  -8  22   6        1.04       -4.35      4.35 o 
  -7  22   6        0.07       -5.43      5.43 o 
  -6  22   6        7.09       11.78      6.88 o 
  -5  22   6      106.83      132.58      7.29 o 
  -4  22   6        0.96       -1.23      4.33 o 
  -3  22   6       13.57        5.16      3.75 o 
  -2  22   6       15.76       13.36      3.12 o 
  -1  22   6       32.19       37.58      5.18 o 
   0  22   6       27.00       30.42      3.38 o 
   1  22   6        0.13        0.41      2.95 o 
   2  22   6       57.76       53.10      3.79 o 
   3  22   6        0.36        0.39      3.40 o 
   4  22   6       51.39       58.73      4.42 o 
   5  22   6        6.67        6.00      3.10 o 
   6  22   6        0.43        0.92      3.48 o 
   7  22   6       29.78       38.03      3.97 o 
  -9  23   6        0.00        9.04      4.73 o 
  -8  23   6        0.68       -1.02      6.88 o 
  -7  23   6       12.82       16.38      7.24 o 
  -6  23   6       27.71       57.85      8.69 o 
  -5  23   6        9.96        8.19      6.52 o 
  -4  23   6        1.80        7.17      6.52 o 
  -3  23   6        6.87        2.05      6.15 o 
  -2  23   6        5.18        8.70      6.52 o 
  -1  23   6        1.64       -3.29      3.29 o 
   0  23   6        1.67       -0.88      3.45 o 
   1  23   6       32.69       30.82      3.63 o 
   2  23   6        0.38       -2.18      3.61 o 
   3  23   6        1.05       -0.09      3.57 o 
   4  23   6        0.76        7.51      3.20 o 
   5  23   6        2.97       12.06      3.24 o 
  -6  24   6        6.62        1.54      6.88 o 
  -5  24   6        8.94        9.22      6.88 o 
  -4  24   6        0.02        2.05      6.52 o 
  -3  24   6        2.70       -2.05      6.15 o 
  -2  24   6        1.77        0.00      6.52 o 
  -1  24   6        0.00        5.26      4.26 o 
   0  24   6        3.85        9.90      4.43 o 
   1  24   6        4.77        0.24      4.26 o 
   2  24   6       11.34       -2.62      4.47 o 
 -22   1   7        0.95        0.57      4.21 o 
 -21   1   7        4.51       -3.48      4.43 o 
 -20   1   7        0.36       -2.98      2.98 o 
 -19   1   7       22.54       20.70      4.16 o 
 -18   1   7       77.16       85.95      4.25 o 
 -17   1   7        0.56       -1.54      2.67 o 
 -16   1   7      134.34      131.81      4.74 o 
 -15   1   7        4.63        3.51      2.52 o 
 -14   1   7        4.02        9.26      2.63 o 
 -13   1   7        0.02       -2.22      2.22 o 
 -12   1   7        2.93        2.45      2.38 o 
 -11   1   7      282.31      285.59      5.60 o 
 -10   1   7      265.52      253.97      5.04 o 
  -9   1   7      250.49      230.15      4.97 o 
  -8   1   7       73.22       65.02      2.53 o 
  -7   1   7       75.15       73.64      2.21 o 
  -6   1   7       71.03       71.56      2.20 o 
  -5   1   7      151.89      156.91      2.97 o 
  -4   1   7        0.11       -0.66      0.93 o 
  -3   1   7      631.30      638.45      5.26 o 
  -2   1   7      332.83      334.43      3.55 o 
  -1   1   7     1033.60     1078.49      6.79 o 
   0   1   7      152.82      166.26      3.18 o 
   1   1   7      207.01      217.22      3.87 o 
   2   1   7       23.44       17.48      1.51 o 
   3   1   7      159.68      169.14      3.59 o 
   4   1   7        0.01       -1.22      1.22 o 
   5   1   7      216.27      201.47      3.18 o 
   6   1   7      524.15      519.33      5.14 o 
   7   1   7      157.27      183.64      3.82 o 
   8   1   7      104.31       97.43      2.78 o 
   9   1   7       27.48       22.09      2.32 o 
  10   1   7       13.27        8.24      2.39 o 
  11   1   7      231.61      209.91      4.26 o 
  12   1   7       35.78       28.98      2.54 o 
  13   1   7       32.76       38.44      2.67 o 
  14   1   7        0.44       -1.73      2.67 o 
  15   1   7       14.38       23.16      2.93 o 
  16   1   7       31.68       31.06      3.21 o 
  17   1   7       13.35       20.54      3.58 o 
 -22   2   7       10.42        7.61      3.92 o 
 -21   2   7        7.12        0.27      3.13 o 
 -20   2   7       21.11       26.05      3.81 o 
 -19   2   7        0.00       -2.92      3.29 o 
 -18   2   7        1.13       -2.58      2.58 o 
 -17   2   7        9.21        3.41      2.73 o 
 -16   2   7       48.26       43.74      3.52 o 
 -15   2   7      168.60      157.81      4.93 o 
 -14   2   7      112.31      121.06      4.28 o 
 -13   2   7       35.11       42.49      3.73 o 
 -12   2   7       68.74       69.26      3.80 o 
 -11   2   7       87.16       81.59      3.57 o 
 -10   2   7      209.84      195.63      4.80 o 
  -9   2   7        0.82        1.94      2.22 o 
  -8   2   7        0.19       -0.68      2.64 o 
  -7   2   7      345.23      354.22      4.18 o 
  -6   2   7      170.57      168.44      3.20 o 
  -5   2   7       61.54       54.87      2.07 o 
  -4   2   7        5.16        5.99      1.49 o 
  -3   2   7       64.08       82.27      2.37 o 
  -2   2   7      192.86      206.24      3.12 o 
  -1   2   7       90.41       76.44      2.43 o 
   0   2   7       69.16       63.49      2.26 o 
   1   2   7       18.84       14.56      1.74 o 
   2   2   7        0.02       -0.93      1.61 o 
   3   2   7      200.07      195.46      3.40 o 
   4   2   7        5.67        5.82      1.49 o 
   5   2   7       96.51       83.72      2.25 o 
   6   2   7      433.77      410.03      5.31 o 
   7   2   7      379.43      376.71      6.42 o 
   8   2   7      282.20      297.62      6.12 o 
   9   2   7        8.28       12.64      2.65 o 
  10   2   7      225.70      250.08      4.56 o 
  11   2   7        5.87        5.00      2.94 o 
  12   2   7        1.05       -2.05      2.05 o 
  13   2   7        0.80       -2.07      2.07 o 
  14   2   7       48.64       56.98      3.00 o 
  15   2   7       72.04       84.49      3.31 o 
  16   2   7        2.42        6.62      3.26 o 
  17   2   7       29.58       36.06      4.11 o 
 -21   3   7        7.61        1.97      3.26 o 
 -20   3   7       26.04       19.94      3.34 o 
 -19   3   7        8.57        3.84      3.73 o 
 -18   3   7       29.41       21.26      4.11 o 
 -17   3   7       43.08       40.57      3.35 o 
 -16   3   7       22.72       15.39      2.97 o 
 -15   3   7      142.78      130.83      5.56 o 
 -14   3   7      223.73      198.44      5.46 o 
 -13   3   7      141.00      133.01      4.62 o 
 -12   3   7      585.46      566.20      9.52 o 
 -11   3   7       11.81       14.93      2.57 o 
 -10   3   7      534.62      525.64      7.05 o 
  -9   3   7       91.43       74.22      3.29 o 
  -8   3   7      357.74      350.49      4.87 o 
  -7   3   7      527.19      482.47      5.50 o 
  -6   3   7      227.98      209.06      3.38 o 
  -5   3   7        9.65        5.08      2.06 o 
  -4   3   7     1442.82     1452.71     10.65 o 
  -3   3   7      511.85      521.06      5.15 o 
  -2   3   7      106.72      121.50      3.01 o 
  -1   3   7        3.00        3.10      1.27 o 
   0   3   7      146.39      148.62      4.01 o 
   1   3   7       16.41       19.70      1.86 o 
   2   3   7       92.64       92.00      2.45 o 
   3   3   7       64.17       64.44      2.29 o 
   4   3   7      274.10      269.76      4.37 o 
   5   3   7       16.06       18.35      1.98 o 
   6   3   7       70.07       54.66      3.46 o 
   7   3   7     3565.90     3535.51     26.70 o 
   8   3   7      127.25      133.87      3.63 o 
   9   3   7      327.25      355.94      5.06 o 
  10   3   7        6.91        1.26      2.07 o 
  11   3   7      169.15      180.71      5.50 o 
  12   3   7       29.18       32.40      2.63 o 
  13   3   7       11.43       10.63      2.73 o 
  14   3   7        1.82        1.44      2.53 o 
  15   3   7        0.00        3.48      2.72 o 
  16   3   7        0.10       -0.15      2.82 o 
  17   3   7        0.71       -3.25      3.45 o 
 -21   4   7        0.73        0.35      3.16 o 
 -20   4   7       13.08       18.34      3.49 o 
 -19   4   7       25.14       24.51      3.47 o 
 -18   4   7        0.45        5.08      2.88 o 
 -17   4   7       60.85       51.46      3.66 o 
 -16   4   7       38.78       35.67      3.33 o 
 -15   4   7       25.52       32.66      3.21 o 
 -14   4   7       12.35       16.48      2.67 o 
 -13   4   7       88.56       80.08      3.67 o 
 -12   4   7        4.82       -0.81      2.25 o 
 -11   4   7      224.60      231.55      5.06 o 
 -10   4   7        4.48        8.84      2.56 o 
  -9   4   7      511.01      527.80      7.17 o 
  -8   4   7       25.40       25.43      2.14 o 
  -7   4   7      753.72      748.01      8.01 o 
  -6   4   7       15.16       12.19      1.55 o 
  -5   4   7       20.97       24.03      1.68 o 
  -4   4   7        2.62        1.56      1.40 o 
  -3   4   7      149.18      187.67      3.58 o 
  -2   4   7      309.15      309.97      4.80 o 
  -1   4   7      216.45      220.32      3.33 o 
   0   4   7      117.56      127.06      3.11 o 
   1   4   7        0.87        2.56      1.58 o 
   2   4   7        5.73        6.64      1.65 o 
   3   4   7        0.03        1.23      1.61 o 
   4   4   7      218.42      215.94      3.96 o 
   5   4   7       68.22       65.62      3.15 o 
   6   4   7      793.26      755.46      7.20 o 
   7   4   7      689.09      652.73      6.78 o 
   8   4   7      269.72      274.83      6.51 o 
   9   4   7       18.16       13.23      2.60 o 
  10   4   7        1.34       -1.27      2.27 o 
  11   4   7      168.35      147.40      4.89 o 
  12   4   7       50.42       53.29      3.20 o 
  13   4   7        0.12       -2.46      2.46 o 
  14   4   7       15.98       13.42      2.93 o 
  15   4   7        4.09        4.23      2.78 o 
  16   4   7       31.54       43.98      3.48 o 
  17   4   7       67.29       78.59      4.15 o 
 -21   5   7        0.04       -3.05      3.05 o 
 -20   5   7        0.92        5.63      3.26 o 
 -19   5   7        0.14       -2.80      2.80 o 
 -18   5   7        7.09        4.99      2.83 o 
 -17   5   7        6.49        8.49      2.73 o 
 -16   5   7        0.18       -0.99      2.59 o 
 -15   5   7        1.49       -2.61      2.61 o 
 -14   5   7      113.48      117.39      4.28 o 
 -13   5   7        0.01        0.75      2.28 o 
 -12   5   7        3.25        0.40      2.38 o 
 -11   5   7        1.34       -2.33      2.33 o 
 -10   5   7      499.99      487.06      6.76 o 
  -9   5   7        9.51        8.14      2.01 o 
  -8   5   7        0.23        2.86      1.69 o 
  -7   5   7        0.21        4.80      1.82 o 
  -6   5   7       94.58       89.55      2.61 o 
  -5   5   7      156.20      156.61      3.05 o 
  -4   5   7      238.34      264.19      3.96 o 
  -3   5   7      162.47      175.17      4.60 o 
  -2   5   7        3.09        8.52      1.85 o 
  -1   5   7       18.25       20.19      1.65 o 
   0   5   7        0.29        3.05      1.60 o 
   1   5   7       90.24       98.07      2.49 o 
   2   5   7       12.73        7.64      1.93 o 
   3   5   7      207.54      211.74      4.42 o 
   4   5   7       30.72       30.08      2.67 o 
   5   5   7      384.52      374.86      5.91 o 
   6   5   7     1197.45     1111.79     10.55 o 
   7   5   7     1227.85     1165.13     11.01 o 
   8   5   7       67.39       63.47      4.55 o 
   9   5   7        1.25       -2.16      2.16 o 
  10   5   7        5.34        1.34      2.38 o 
  11   5   7       31.66       21.99      2.78 o 
  12   5   7       72.99       76.65      5.34 o 
  13   5   7       21.00       26.34      3.07 o 
  14   5   7        0.02        2.69      2.64 o 
  15   5   7       10.98       19.65      3.07 o 
  16   5   7        0.59       -0.39      3.31 o 
  17   5   7       10.64        2.34      3.46 o 
 -21   6   7        0.02        7.08      3.18 o 
 -20   6   7        0.00       -2.65      3.07 o 
 -19   6   7        2.64        6.40      3.05 o 
 -18   6   7        3.81       -1.44      3.39 o 
 -17   6   7       16.41       26.40      3.18 o 
 -16   6   7        0.69        1.14      2.61 o 
 -15   6   7        4.42        3.69      2.54 o 
 -14   6   7       46.37       44.20      3.27 o 
 -13   6   7       12.21        5.91      2.95 o 
 -12   6   7        0.13       -2.21      2.21 o 
 -11   6   7       92.58       74.41      3.48 o 
 -10   6   7      138.06      151.57      5.96 o 
  -9   6   7      391.30      392.83     11.69 o 
  -8   6   7       47.46       43.63      2.46 o 
  -7   6   7      980.48      932.77     15.02 o 
  -6   6   7     1014.57     1007.21      9.82 o 
  -5   6   7      671.26      682.61      6.47 o 
  -4   6   7       58.91       65.58      2.34 o 
  -3   6   7        3.60        4.19      1.68 o 
  -2   6   7      245.45      277.12      3.84 o 
  -1   6   7      815.70      819.33      6.82 o 
   0   6   7      679.17      709.43      7.75 o 
   1   6   7        0.31       -2.23      2.23 o 
   2   6   7       40.55       34.81      2.70 o 
   3   6   7      148.01      135.70      3.98 o 
   4   6   7       28.81       18.85      2.64 o 
   5   6   7       33.37       31.05      3.26 o 
   6   6   7      414.72      393.09      8.03 o 
   7   6   7      428.38      406.75      6.92 o 
   8   6   7       35.92       41.13      3.68 o 
   9   6   7        7.30        1.80      2.33 o 
  10   6   7      239.48      233.77      5.28 o 
  11   6   7       53.54       54.99      3.33 o 
  12   6   7        0.02        3.56      3.14 o 
  13   6   7       35.15       35.25      3.10 o 
  14   6   7       13.78       17.57      3.00 o 
  15   6   7        3.01        3.48      4.93 o 
  16   6   7        1.75        9.12      3.60 o 
  17   6   7        2.30        4.29      4.30 o 
 -21   7   7       14.76       21.56      4.29 o 
 -20   7   7        0.02       -3.58      3.58 o 
 -19   7   7        0.66       -3.34      3.34 o 
 -18   7   7        1.19        1.68      2.82 o 
 -17   7   7       15.59       14.40      2.89 o 
 -16   7   7       46.19       43.73      3.42 o 
 -15   7   7       19.77       16.83      2.91 o 
 -14   7   7       36.57       32.50      3.07 o 
 -13   7   7        2.64       -2.36      2.36 o 
 -12   7   7       30.57       25.53      2.77 o 
 -11   7   7       15.01       20.40      2.34 o 
 -10   7   7      156.94      132.53      3.52 o 
  -9   7   7       19.06       16.92      2.24 o 
  -8   7   7       15.48       11.81      2.59 o 
  -7   7   7       21.93       17.54      3.19 o 
  -6   7   7      235.22      231.62      4.75 o 
  -5   7   7       91.12       89.73      4.04 o 
  -4   7   7      303.70      303.45      6.41 o 
  -3   7   7        0.05       -1.83      2.51 o 
  -2   7   7        0.17        2.51      1.67 o 
  -1   7   7      119.02      120.15      3.23 o 
   0   7   7       28.99       31.06      2.62 o 
   1   7   7      122.48      107.15      3.57 o 
   2   7   7     1694.28     1698.52     14.18 o 
   3   7   7      319.68      292.70      5.48 o 
   4   7   7      104.28       85.94      3.53 o 
   5   7   7      215.33      214.31      5.10 o 
   6   7   7      717.02      694.18     10.64 o 
   7   7   7      211.12      219.30      5.04 o 
   8   7   7       30.65       26.94      2.85 o 
   9   7   7        0.89       -2.15      2.15 o 
  10   7   7      398.09      374.85      6.32 o 
  11   7   7       28.19       37.05      3.05 o 
  12   7   7        6.26        0.10      2.60 o 
  13   7   7        5.95        7.85      2.78 o 
  14   7   7        2.03       -3.12      3.12 o 
  15   7   7       26.04       32.67      4.03 o 
  16   7   7        2.93        2.07      3.57 o 
 -20   8   7        7.76       15.15      3.40 o 
 -19   8   7       40.18       36.88      4.01 o 
 -18   8   7       39.33       40.47      4.01 o 
 -17   8   7       43.62       36.26      3.45 o 
 -16   8   7       12.14        7.93      2.79 o 
 -15   8   7       95.62       81.27      4.01 o 
 -14   8   7        0.89        0.68      2.42 o 
 -13   8   7        8.25        9.54      3.63 o 
 -12   8   7       97.51       82.49      4.20 o 
 -11   8   7      204.75      182.59      7.45 o 
 -10   8   7       79.60       74.43      3.59 o 
  -9   8   7      513.84      544.62      7.27 o 
  -8   8   7      706.92      694.81      9.64 o 
  -7   8   7      651.25      679.71      9.45 o 
  -6   8   7      137.29      115.43      4.41 o 
  -5   8   7      411.65      404.77      6.24 o 
  -4   8   7       33.57       34.26      3.11 o 
  -3   8   7        5.23        1.86      1.80 o 
  -2   8   7        2.70        4.74      1.79 o 
  -1   8   7       34.41       31.07      2.85 o 
   0   8   7      185.78      177.32      4.35 o 
   1   8   7        0.63       -0.05      2.22 o 
   2   8   7      150.02      150.25      5.85 o 
   3   8   7        4.37       -0.96      2.56 o 
   4   8   7      130.34      114.65      3.90 o 
   5   8   7      298.07      285.02      5.61 o 
   6   8   7      147.49      134.49      4.05 o 
   7   8   7        5.15        6.34      2.40 o 
   8   8   7       24.41       17.07      2.61 o 
   9   8   7       82.41       79.94      3.53 o 
  10   8   7        8.03        5.56      2.55 o 
  11   8   7        2.82        4.58      2.70 o 
  12   8   7       66.44       69.99      4.41 o 
  13   8   7       25.03       23.86      4.40 o 
  14   8   7        0.04        1.37      3.41 o 
  15   8   7       45.44       40.03      6.02 o 
  16   8   7        0.19       -2.31      4.62 o 
 -20   9   7        8.20       12.75      3.48 o 
 -19   9   7        0.21       -2.71      3.01 o 
 -18   9   7        9.16       17.62      3.28 o 
 -17   9   7        0.41        1.71      2.80 o 
 -16   9   7        3.03       -2.08      4.84 o 
 -15   9   7       26.63       23.86      3.07 o 
 -14   9   7       41.51       44.29      3.23 o 
 -13   9   7       26.57       21.63      4.69 o 
 -12   9   7      434.71      405.26      7.87 o 
 -11   9   7      153.61      149.45      5.57 o 
 -10   9   7        0.83       -2.67      2.67 o 
  -9   9   7        1.23        8.03      3.41 o 
  -8   9   7       52.45       71.62      4.14 o 
  -7   9   7        9.04       12.52      4.09 o 
  -6   9   7      512.61      518.42      8.36 o 
  -5   9   7      109.00      113.00      4.00 o 
  -4   9   7      205.94      211.09      7.60 o 
  -3   9   7       45.03       35.75      2.95 o 
  -2   9   7       17.00       13.93      2.55 o 
  -1   9   7       59.36       60.65      3.94 o 
   0   9   7      319.27      328.27      5.63 o 
   1   9   7      461.81      424.67      6.22 o 
   2   9   7        6.86        4.08      2.34 o 
   3   9   7        7.57        1.50      2.34 o 
   4   9   7      442.24      443.53     10.13 o 
   5   9   7      347.76      333.52      5.75 o 
   6   9   7      257.67      219.51      4.99 o 
   7   9   7        1.61       -2.21      2.21 o 
   8   9   7        0.15       -2.27      2.27 o 
   9   9   7      174.84      173.49      6.57 o 
  10   9   7       13.79       13.86      3.39 o 
  11   9   7        2.73        0.17      3.08 o 
  12   9   7        0.91        0.96      3.24 o 
  13   9   7        7.77       12.56      3.50 o 
  14   9   7       12.27       18.72      3.72 o 
  15   9   7       25.06       32.87      8.03 o 
  16   9   7        7.98       10.34      3.80 o 
 -20  10   7       19.09       22.38      3.61 o 
 -19  10   7       41.95       46.81      4.03 o 
 -18  10   7        4.69       -0.07      4.06 o 
 -17  10   7        5.60        4.73      5.63 o 
 -16  10   7        3.31        5.30      3.47 o 
 -15  10   7       44.86       48.96      4.28 o 
 -14  10   7       34.19       29.70      5.02 o 
 -13  10   7      169.07      174.76      7.67 o 
 -12  10   7       82.71       92.89      6.27 o 
 -11  10   7       23.62       15.23      4.43 o 
 -10  10   7      136.31      124.89      5.19 o 
  -9  10   7      360.51      347.08     14.35 o 
  -8  10   7        0.68        1.88      6.21 o 
  -7  10   7       71.13       61.10      4.09 o 
  -6  10   7        6.80        6.02      2.50 o 
  -5  10   7        3.20        1.43      2.47 o 
  -4  10   7        0.75        4.48      2.57 o 
  -3  10   7       40.17       39.30      3.06 o 
  -2  10   7        0.55        0.74      2.43 o 
  -1  10   7       73.07       70.78      5.63 o 
   0  10   7       29.40       27.81      3.47 o 
   1  10   7       31.42       28.25      4.26 o 
   2  10   7       31.17       25.53      4.67 o 
   3  10   7      280.55      255.94      6.33 o 
   4  10   7      148.99      131.47      5.02 o 
   5  10   7      136.55      128.74      5.22 o 
   6  10   7       81.29       82.75      4.14 o 
   7  10   7        9.63        5.83      3.39 o 
   8  10   7      116.54      100.04      4.53 o 
   9  10   7       22.12       22.02      3.34 o 
  10  10   7        6.39        2.28      3.78 o 
  11  10   7        6.07        4.57      3.22 o 
  12  10   7        2.16        4.28      3.29 o 
  13  10   7       39.32       45.91      4.04 o 
  14  10   7        0.04       -3.67      4.59 o 
  15  10   7       23.79       23.56      3.99 o 
 -19  11   7        6.84        6.45      4.61 o 
 -18  11   7        2.84        8.97      4.95 o 
 -17  11   7       52.88       64.40      6.24 o 
 -16  11   7       11.94        7.22      4.69 o 
 -15  11   7        1.04        8.88      6.95 o 
 -14  11   7       17.31       14.42      6.21 o 
 -13  11   7        4.36        4.26      8.42 o 
 -12  11   7       21.04       26.93      6.50 o 
 -11  11   7        6.95        5.34      3.12 o 
 -10  11   7      134.60      105.73      6.14 o 
  -9  11   7        0.91        3.05      2.93 o 
  -8  11   7        8.49        3.54      3.20 o 
  -7  11   7      221.16      230.25      6.12 o 
  -6  11   7      103.82      101.93      4.06 o 
  -5  11   7       73.79       81.14      3.83 o 
  -4  11   7      362.13      383.58      6.64 o 
  -3  11   7       21.60       11.96      3.40 o 
  -2  11   7      278.12      257.46      5.99 o 
  -1  11   7        3.34       -2.71      2.71 o 
   0  11   7      110.27      105.97      4.66 o 
   1  11   7        1.52       -3.09      3.09 o 
   2  11   7       11.84        1.63      3.09 o 
   3  11   7      510.36      533.52      8.55 o 
   4  11   7      169.91      145.50      5.22 o 
   5  11   7      139.96      124.01      4.94 o 
   6  11   7       14.52        3.86      2.88 o 
   7  11   7        0.92        2.44      2.91 o 
   8  11   7       69.85       78.71      4.38 o 
   9  11   7        1.74        3.58      4.50 o 
  10  11   7       28.68       21.16      3.50 o 
  11  11   7        5.33       10.80      3.89 o 
  12  11   7      184.80      191.89     10.39 o 
  13  11   7        3.85       -2.28      3.57 o 
  14  11   7        0.23        4.38      3.51 o 
  15  11   7      113.64      137.67      5.92 o 
 -19  12   7        0.91        1.28      5.12 o 
 -18  12   7        2.96        4.69      7.98 o 
 -17  12   7        0.01       -1.00      4.61 o 
 -16  12   7       17.36       14.47      8.72 o 
 -15  12   7        0.13       10.01      4.59 o 
 -14  12   7        1.96        8.12      4.59 o 
 -13  12   7        3.38        6.58      4.43 o 
 -12  12   7       50.90       35.85      4.99 o 
 -11  12   7        4.06        1.49      2.05 o 
 -10  12   7       76.08       83.72      4.68 o 
  -9  12   7       97.76       83.51      4.56 o 
  -8  12   7       49.72       49.72      3.94 o 
  -7  12   7       40.61       36.43      3.77 o 
  -6  12   7       71.92       83.80      4.40 o 
  -5  12   7      751.01      737.71     13.30 o 
  -4  12   7      177.07      180.32      5.10 o 
  -3  12   7        6.76        5.98      2.60 o 
  -2  12   7      202.81      228.51      6.05 o 
  -1  12   7        0.01        2.74      3.12 o 
   0  12   7       39.59       28.69      3.55 o 
   1  12   7       37.16       26.63      3.62 o 
   2  12   7        1.50       -2.81      2.81 o 
   3  12   7       20.90       19.31      3.51 o 
   4  12   7       27.30       31.74      3.62 o 
   5  12   7      104.46       80.87      6.33 o 
   6  12   7       75.94       69.40      4.62 o 
   7  12   7       79.13       83.11      5.32 o 
   8  12   7       10.53       15.93      3.28 o 
   9  12   7       61.39       61.62      7.96 o 
  10  12   7        1.04       -0.14      3.07 o 
  11  12   7       76.12       72.70      4.58 o 
  12  12   7       24.76       23.71      3.87 o 
  13  12   7       15.03       22.11      3.99 o 
  14  12   7        2.13       -1.59      3.73 o 
 -18  13   7        8.03       16.15      5.30 o 
 -17  13   7        8.84        5.00      4.95 o 
 -16  13   7       29.09       34.12      5.46 o 
 -15  13   7        2.11       10.67      4.95 o 
 -14  13   7       55.42       45.19      5.56 o 
 -13  13   7        3.12        7.96      9.16 o 
 -12  13   7        3.57        2.94      4.26 o 
 -11  13   7        3.54        6.47      3.19 o 
 -10  13   7       40.22       39.11      3.80 o 
  -9  13   7       47.30       48.12      3.93 o 
  -8  13   7       40.77       37.49      3.94 o 
  -7  13   7        5.49       -2.40      2.68 o 
  -6  13   7       19.93       27.36      3.33 o 
  -5  13   7        0.05        4.21      2.64 o 
  -4  13   7       78.82       93.83      4.02 o 
  -3  13   7      148.68      141.71      4.74 o 
  -2  13   7        0.35       -2.57      3.14 o 
  -1  13   7       45.96       44.45      4.18 o 
   0  13   7        2.64        0.19      2.98 o 
   1  13   7        0.64       -1.26      3.03 o 
   2  13   7        1.24       -3.05      3.05 o 
   3  13   7      164.75      159.04      5.71 o 
   4  13   7      224.64      213.36      6.38 o 
   5  13   7       39.80       37.34      3.83 o 
   6  13   7        1.48       -3.31      3.32 o 
   7  13   7       95.33       93.52      4.72 o 
   8  13   7       81.75       70.56      6.42 o 
   9  13   7       32.93       32.81      5.58 o 
  10  13   7        0.31        0.82      3.24 o 
  11  13   7        8.48       13.91      3.61 o 
  12  13   7        0.89        4.90      3.51 o 
  13  13   7       49.01       52.21      4.68 o 
  14  13   7      127.66      161.17      6.37 o 
 -18  14   7       78.04       97.27      7.67 o 
 -17  14   7       44.69       54.87      7.98 o 
 -16  14   7        0.00       -4.49      4.52 o 
 -15  14   7       40.96       54.37      5.98 o 
 -14  14   7        0.08        2.80      5.32 o 
 -13  14   7       21.31       16.34      4.95 o 
 -12  14   7       31.23       36.59      5.62 o 
 -11  14   7      150.12      143.28      5.72 o 
 -10  14   7       15.50        9.32      3.95 o 
  -9  14   7       56.59       40.20      4.04 o 
  -8  14   7       86.37       84.51      4.10 o 
  -7  14   7       24.91       11.53      3.05 o 
  -6  14   7       18.60       21.67      3.10 o 
  -5  14   7      413.08      385.62     11.15 o 
  -4  14   7      177.60      160.08      4.93 o 
  -3  14   7       14.89       -0.41      2.85 o 
  -2  14   7      102.75       85.10      4.57 o 
  -1  14   7       15.52        5.56      3.45 o 
   0  14   7      172.34      150.77      5.49 o 
   1  14   7        6.86       -0.19      5.06 o 
   2  14   7        0.35        1.26      3.33 o 
   3  14   7        0.72        2.83      3.24 o 
   4  14   7       15.80       16.58      3.66 o 
   5  14   7      120.38       98.54      4.81 o 
   6  14   7       27.36       20.62      3.40 o 
   7  14   7        9.19        4.20      3.19 o 
   8  14   7        1.58       -1.83      3.01 o 
   9  14   7       10.72       15.96      3.50 o 
  10  14   7        1.77       -3.61      3.61 o 
  11  14   7       24.35       24.28      5.68 o 
  12  14   7        0.38        7.26      3.72 o 
  13  14   7        4.90       17.68      4.04 o 
 -17  15   7        2.01       10.48      5.24 o 
 -16  15   7        0.26        4.61      5.21 o 
 -15  15   7        5.95        4.98      4.87 o 
 -14  15   7        7.59        4.77      4.78 o 
 -13  15   7        2.97       -3.80      4.34 o 
 -12  15   7       32.41       28.25      3.90 o 
 -11  15   7        2.31        0.79      3.40 o 
 -10  15   7        6.49        4.93      3.40 o 
  -9  15   7        0.04        0.36      2.95 o 
  -8  15   7        0.25       -2.68      2.68 o 
  -7  15   7       22.70       17.68      3.19 o 
  -6  15   7        0.95        2.00      2.83 o 
  -5  15   7      122.94      149.91      4.98 o 
  -4  15   7        0.89       -0.06      3.87 o 
  -3  15   7       54.52       58.38      4.46 o 
  -2  15   7       64.67       62.06      4.56 o 
  -1  15   7       22.21       34.70      3.83 o 
   0  15   7       69.42       51.39      4.63 o 
   1  15   7        3.03        7.32      3.20 o 
   2  15   7        0.13       -3.29      3.29 o 
   3  15   7       26.67       23.45      3.75 o 
   4  15   7      151.71      151.81      5.71 o 
   5  15   7      190.19      174.34      7.42 o 
   6  15   7        0.97        6.81      3.07 o 
   7  15   7      194.75      204.26      6.22 o 
   8  15   7        0.05       -1.84      3.24 o 
   9  15   7        6.79       -1.95      3.28 o 
  10  15   7        3.91       -1.71      3.28 o 
  11  15   7        0.33        1.04      3.60 o 
  12  15   7        0.08       -0.67      3.67 o 
  13  15   7        0.04       13.45      4.17 o 
 -16  16   7        5.14       10.17      5.61 o 
 -15  16   7       12.80       27.31      5.72 o 
 -14  16   7        3.70       -4.69      4.69 o 
 -13  16   7        1.36        3.31      4.69 o 
 -12  16   7       34.26       18.26      3.76 o 
 -11  16   7       54.07       46.66      4.40 o 
 -10  16   7       23.13       26.23      6.26 o 
  -9  16   7       35.75       44.35      3.75 o 
  -8  16   7       21.07       13.76      3.11 o 
  -7  16   7        0.98       -0.24      2.86 o 
  -6  16   7      111.38      121.01      4.73 o 
  -5  16   7       31.11       18.31      3.31 o 
  -4  16   7       72.94       68.31      3.92 o 
  -3  16   7       15.94        5.09      2.81 o 
  -2  16   7      159.23      142.70      4.93 o 
  -1  16   7        0.02        5.59      3.61 o 
   0  16   7        0.09        1.47      3.33 o 
   1  16   7      123.59      114.17      5.08 o 
   2  16   7        5.40        0.29      3.45 o 
   3  16   7       80.45       75.45      4.66 o 
   4  16   7       62.84       66.04      4.59 o 
   5  16   7       92.72       96.21      6.38 o 
   6  16   7       13.96       17.37      3.64 o 
   7  16   7        3.84        0.08      3.45 o 
   8  16   7       12.88       21.59      3.66 o 
   9  16   7       10.04       10.85      3.51 o 
  10  16   7       16.35       10.01      3.85 o 
  11  16   7        0.04       -3.31      3.31 o 
  12  16   7       19.50       14.12      4.04 o 
 -15  17   7       46.26       57.42      6.60 o 
 -14  17   7        2.01       14.85      5.21 o 
 -13  17   7        9.34        9.34      5.04 o 
 -12  17   7        1.40       -3.56      3.56 o 
 -11  17   7        5.14       12.17      3.32 o 
 -10  17   7        1.09       -1.18      3.13 o 
  -9  17   7        6.58       10.98      3.19 o 
  -8  17   7       47.87       47.98      3.82 o 
  -7  17   7       46.66       53.68      3.92 o 
  -6  17   7        9.22       11.53      3.19 o 
  -5  17   7       18.37       11.25      3.34 o 
  -4  17   7       66.60       61.02      4.72 o 
  -3  17   7       35.25       34.66      3.15 o 
  -2  17   7        0.02       -2.61      2.61 o 
  -1  17   7      201.29      208.06      5.26 o 
   0  17   7      240.23      276.28      7.40 o 
   1  17   7       62.91       60.28      4.60 o 
   2  17   7       84.78       99.18      5.97 o 
   3  17   7       39.06       36.24      4.17 o 
   4  17   7       22.35       23.70      4.04 o 
   5  17   7        6.46        9.65      4.43 o 
   6  17   7       47.01       46.05      4.10 o 
   7  17   7        2.25        2.51      3.35 o 
   8  17   7        0.00       -4.38      4.38 o 
   9  17   7        0.88       -1.32      3.40 o 
  10  17   7        0.07       -3.23      3.23 o 
  11  17   7       20.50       22.05      4.35 o 
 -14  18   7       43.02       50.30      6.52 o 
 -13  18   7        8.98       18.85      5.56 o 
 -12  18   7       15.45       16.33      3.59 o 
 -11  18   7        0.28        0.01      3.27 o 
 -10  18   7        2.26        4.79      3.40 o 
  -9  18   7        5.46       11.18      3.40 o 
  -8  18   7       14.44       15.32      3.44 o 
  -7  18   7        6.08       -0.78      2.97 o 
  -6  18   7       21.99       22.97      3.55 o 
  -5  18   7       31.18       34.31      3.47 o 
  -4  18   7       25.31       28.18      5.96 o 
  -3  18   7       55.25       74.20      5.02 o 
  -2  18   7        5.76       17.25      2.93 o 
  -1  18   7       48.66       61.84      3.63 o 
   0  18   7       22.66       18.73      3.00 o 
   1  18   7        0.51       -2.74      2.74 o 
   2  18   7       20.49       25.87      3.23 o 
   3  18   7       14.22       19.66      3.08 o 
   4  18   7       51.14       46.76      4.46 o 
   5  18   7        0.12        9.89      4.47 o 
   6  18   7       28.69       28.49      3.99 o 
   7  18   7       18.78       23.25      3.76 o 
   8  18   7        2.56        9.06      3.84 o 
   9  18   7        1.51       -3.35      3.35 o 
  10  18   7        0.16        4.88      4.09 o 
 -13  19   7        1.50        3.97      5.90 o 
 -12  19   7        3.16       -0.57      3.44 o 
 -11  19   7        0.43       11.04      3.97 o 
 -10  19   7        5.93        9.52      3.47 o 
  -9  19   7        3.20       10.80      3.60 o 
  -8  19   7        1.78       -0.83      3.28 o 
  -7  19   7        2.52       -0.91      3.02 o 
  -6  19   7        9.32       10.53      3.19 o 
  -5  19   7       21.44       14.96      5.86 o 
  -4  19   7        0.16        1.36      3.75 o 
  -3  19   7       14.85       11.05      4.61 o 
  -2  19   7        5.39        0.10      2.83 o 
  -1  19   7      229.27      226.09      6.68 o 
   0  19   7       16.11       13.34      3.03 o 
   1  19   7       14.74       13.57      2.98 o 
   2  19   7       20.08       20.67      5.08 o 
   3  19   7       37.59       42.74      3.57 o 
   4  19   7       37.61       51.79      4.31 o 
   5  19   7        0.14        5.45      2.85 o 
   6  19   7        3.36        5.47      3.07 o 
   7  19   7        1.98       -0.48      2.84 o 
   8  19   7        4.81        2.50      2.87 o 
   9  19   7       20.03       20.47      3.44 o 
 -12  20   7        2.76        1.12      5.08 o 
 -11  20   7       39.57       47.54      4.32 o 
 -10  20   7        4.25        4.84      3.51 o 
  -9  20   7        1.67        0.40      3.45 o 
  -8  20   7       41.90       44.19      3.93 o 
  -7  20   7        2.37       -1.68      3.26 o 
  -6  20   7        3.87        7.41      5.00 o 
  -5  20   7        2.18        8.87      3.81 o 
  -4  20   7       25.61       19.86      5.40 o 
  -3  20   7       30.49       28.83      4.30 o 
  -2  20   7        6.92        8.21      3.87 o 
  -1  20   7       16.74       10.65      3.00 o 
   0  20   7        6.18       10.44      3.00 o 
   1  20   7       20.31       20.04      3.27 o 
   2  20   7       13.58        8.65      3.15 o 
   3  20   7        9.80        9.03      5.32 o 
   4  20   7       34.33       49.77      4.60 o 
   5  20   7       56.28       70.64      4.00 o 
   6  20   7        4.10        0.24      2.93 o 
   7  20   7       17.14       18.66      3.31 o 
   8  20   7        0.20       -2.97      2.97 o 
 -10  21   7        9.12        2.49      3.51 o 
  -9  21   7        0.27       -3.40      3.40 o 
  -8  21   7        3.17        1.56      3.53 o 
  -7  21   7       58.78       61.58      4.42 o 
  -6  21   7       11.27       12.32      4.74 o 
  -5  21   7        4.95        1.36      7.05 o 
  -4  21   7        6.04       -0.80      3.94 o 
  -3  21   7       26.82       16.79      5.59 o 
  -2  21   7       79.43       95.99      5.43 o 
  -1  21   7        9.41       10.92      3.19 o 
   0  21   7        2.98        3.88      2.92 o 
   1  21   7       30.95       32.12      3.56 o 
   2  21   7       10.89       18.31      4.69 o 
   3  21   7        0.65       -3.04      3.30 o 
   4  21   7        3.77       -0.99      3.55 o 
   5  21   7        5.36        0.66      3.43 o 
   6  21   7        0.00       -2.97      2.97 o 
  -8  22   7       18.33        8.38      4.14 o 
  -7  22   7        2.70       -3.72      3.94 o 
  -6  22   7       34.69       41.99      5.42 o 
  -5  22   7        1.83        7.62      4.08 o 
  -4  22   7        0.02        7.56      4.90 o 
  -3  22   7       27.70       23.04      4.46 o 
  -2  22   7        7.05       14.91      4.11 o 
  -1  22   7        3.23        6.90      3.24 o 
   0  22   7        9.11       12.91      3.38 o 
   1  22   7        6.82       -0.76      3.08 o 
   2  22   7        0.37       -0.48      3.24 o 
   3  22   7        1.60        9.89      3.84 o 
   4  22   7       12.65        5.03      3.81 o 
  -5  23   7        1.89       -2.09      4.99 o 
  -4  23   7        0.21       -3.90      3.90 o 
  -3  23   7        0.00       11.84      4.17 o 
  -2  23   7        0.52       -2.12      3.87 o 
  -1  23   7       19.39       22.02      4.36 o 
   0  23   7        3.68        2.95      3.12 o 
   1  23   7        4.24       -3.22      3.22 o 
 -21   0   8        3.92        7.31      5.10 o 
 -20   0   8       11.73       16.38      5.62 o 
 -19   0   8        2.30        3.82      4.26 o 
 -18   0   8       10.98       12.67      4.61 o 
 -17   0   8        0.03       -0.94      4.07 o 
 -16   0   8      149.18      134.96      7.04 o 
 -15   0   8      182.35      187.75      7.92 o 
 -14   0   8       69.01       63.57      9.46 o 
 -13   0   8       18.37       14.57      4.17 o 
 -12   0   8       31.65       23.31      4.26 o 
 -11   0   8       89.56       82.11      5.36 o 
 -10   0   8      114.03      160.10     13.60 o 
  -9   0   8     2571.26     2575.93     36.65 o 
  -8   0   8       86.10       95.26      5.39 o 
  -7   0   8      147.58      129.45      4.62 o 
  -6   0   8     1259.00     1286.62     13.27 o 
  -5   0   8      982.18      945.65     10.76 o 
  -4   0   8      611.57      600.19      8.34 o 
  -3   0   8      763.06      763.89      8.10 o 
  -2   0   8       43.94       35.81      2.67 o 
  -1   0   8      291.87      310.59      6.20 o 
   0   0   8       13.15       10.00      2.76 o 
   1   0   8       40.89       48.35      3.93 o 
   2   0   8       67.99       59.41      3.54 o 
   3   0   8       12.94       11.75      2.99 o 
   4   0   8      178.80      164.41      4.08 o 
   5   0   8      719.85      767.56     13.14 o 
   6   0   8     1257.29     1290.32     16.73 o 
   7   0   8      767.00      798.60     12.62 o 
   8   0   8      545.02      538.11     10.23 o 
   9   0   8       49.37       51.73      4.61 o 
  10   0   8       36.50       44.64      4.61 o 
  11   0   8        0.13       -3.30      3.30 o 
  12   0   8       32.35       29.65      5.32 o 
  13   0   8        7.75        7.42      3.96 o 
  14   0   8        5.54        6.66      4.35 o 
  15   0   8       12.99        1.70      7.98 o 
  16   0   8       80.24      154.70      7.27 o 
 -21   1   8        0.25        1.67      3.31 o 
 -20   1   8        0.02        0.10      3.18 o 
 -19   1   8        0.00       -1.35      2.94 o 
 -18   1   8       11.98        7.33      3.14 o 
 -17   1   8       29.65       37.04      3.63 o 
 -16   1   8        1.82        6.09      2.82 o 
 -15   1   8       25.81       19.44      3.20 o 
 -14   1   8       12.39        8.62      3.08 o 
 -13   1   8       11.78        7.38      2.62 o 
 -12   1   8        8.81       10.64      2.67 o 
 -11   1   8       21.19       29.03      2.95 o 
 -10   1   8        0.13        6.98      2.55 o 
  -9   1   8       54.43       69.09      5.27 o 
  -8   1   8       88.30       86.64      3.78 o 
  -7   1   8        3.59        6.25      2.23 o 
  -6   1   8     1681.69     1646.33     11.13 o 
  -5   1   8      263.30      289.24      4.47 o 
  -4   1   8       58.95       62.16      2.63 o 
  -3   1   8      549.42      539.54      5.11 o 
  -2   1   8      108.58      116.51      2.53 o 
  -1   1   8       25.75       27.38      2.39 o 
   0   1   8       39.45       34.03      2.20 o 
   1   1   8      220.15      223.17      4.26 o 
   2   1   8       15.10       11.02      1.76 o 
   3   1   8        1.93       -0.39      1.53 o 
   4   1   8      636.19      629.00      7.19 o 
   5   1   8      746.42      708.15      6.47 o 
   6   1   8      289.67      247.43      4.81 o 
   7   1   8      133.11      152.26      5.06 o 
   8   1   8        1.67        2.51      2.22 o 
   9   1   8      421.89      423.56      6.56 o 
  10   1   8        0.64        0.77      2.66 o 
  11   1   8       27.18       34.07      3.16 o 
  12   1   8       25.72       32.22      3.08 o 
  13   1   8       25.60       25.04      3.12 o 
  14   1   8       51.72       71.04      3.74 o 
  15   1   8       56.37       66.65      4.44 o 
  16   1   8       42.84       54.12      6.01 o 
 -21   2   8       17.33       29.85      3.97 o 
 -20   2   8       35.95       38.03      3.86 o 
 -19   2   8       29.44       34.39      3.78 o 
 -18   2   8        4.12        5.51      3.10 o 
 -17   2   8        1.78       -2.69      2.69 o 
 -16   2   8       26.78       26.70      3.39 o 
 -15   2   8       34.04       37.22      3.43 o 
 -14   2   8        0.06       -2.58      2.58 o 
 -13   2   8        8.26       -2.06      2.51 o 
 -12   2   8       14.60       13.02      3.34 o 
 -11   2   8      209.25      212.81      5.21 o 
 -10   2   8      169.44      156.14      4.56 o 
  -9   2   8      283.79      302.75      5.86 o 
  -8   2   8       46.04       50.23      3.25 o 
  -7   2   8     1258.94     1249.98     12.20 o 
  -6   2   8        0.33        1.49      1.82 o 
  -5   2   8      182.79      175.48      3.92 o 
  -4   2   8      485.68      503.26      4.66 o 
  -3   2   8       95.42      103.05      2.83 o 
  -2   2   8       20.07       32.48      2.46 o 
  -1   2   8       38.69       38.41      2.47 o 
   0   2   8       34.47       28.05      2.17 o 
   1   2   8       12.48       16.29      2.06 o 
   2   2   8      103.73      113.22      3.00 o 
   3   2   8      219.65      219.53      3.89 o 
   4   2   8       15.70       14.98      3.31 o 
   5   2   8      931.60      957.60      7.80 o 
   6   2   8       20.57       27.26      2.42 o 
   7   2   8      516.11      517.31      6.15 o 
   8   2   8      266.02      248.48      4.59 o 
   9   2   8       17.45       25.08      2.59 o 
  10   2   8       68.45       67.32      3.67 o 
  11   2   8       60.05       60.65      3.49 o 
  12   2   8        6.43       -2.95      3.03 o 
  13   2   8        2.33       -1.64      3.17 o 
  14   2   8        0.42       -2.81      3.24 o 
  15   2   8        8.34       10.49      3.78 o 
  16   2   8      112.08      138.02      5.71 o 
 -20   3   8        2.81       12.90      3.59 o 
 -19   3   8       21.88       16.31      3.48 o 
 -18   3   8       58.70       56.23      3.93 o 
 -17   3   8        6.97        3.59      2.89 o 
 -16   3   8        1.95        7.80      3.97 o 
 -15   3   8       43.25       45.41      3.55 o 
 -14   3   8        0.00       -2.68      2.68 o 
 -13   3   8        4.05        2.64      2.56 o 
 -12   3   8       14.68       10.29      2.73 o 
 -11   3   8        7.77        6.44      2.44 o 
 -10   3   8        1.28       -2.08      2.39 o 
  -9   3   8       39.16       31.00      2.97 o 
  -8   3   8       39.22       45.60      2.94 o 
  -7   3   8       67.73       79.90      3.05 o 
  -6   3   8      179.12      184.17      3.48 o 
  -5   3   8       10.99        7.70      1.23 o 
  -4   3   8      241.87      232.52      3.92 o 
  -3   3   8       79.14      101.06      2.93 o 
  -2   3   8       54.28       64.48      2.51 o 
  -1   3   8      407.76      416.77      4.91 o 
   0   3   8      539.91      497.37      5.66 o 
   1   3   8        1.10       -1.98      1.98 o 
   2   3   8       28.29       26.88      2.23 o 
   3   3   8      106.41       89.93      2.81 o 
   4   3   8      545.06      556.25      5.68 o 
   5   3   8      391.97      381.80      5.15 o 
   6   3   8       79.91       80.29      3.04 o 
   7   3   8      319.40      321.63      8.49 o 
   8   3   8      101.11       86.85      3.61 o 
   9   3   8        9.76       10.12      2.49 o 
  10   3   8        2.52       11.18      2.64 o 
  11   3   8       30.18       32.69      2.93 o 
  12   3   8        8.88       11.59      2.76 o 
  13   3   8        7.57        2.80      3.41 o 
  14   3   8        0.02       -0.63      3.45 o 
  15   3   8        7.96       17.16      3.83 o 
  16   3   8        8.29        0.82      3.66 o 
 -20   4   8       13.04       19.87      3.60 o 
 -19   4   8        7.93        6.07      3.19 o 
 -18   4   8        8.46        2.58      3.07 o 
 -17   4   8        4.02        1.08      2.97 o 
 -16   4   8        9.67       12.07      3.03 o 
 -15   4   8       20.81       23.41      3.04 o 
 -14   4   8        0.76       -0.36      2.72 o 
 -13   4   8       28.34       20.68      2.99 o 
 -12   4   8        8.95        6.76      3.14 o 
 -11   4   8       34.48       38.78      3.13 o 
 -10   4   8       35.82       36.31      3.02 o 
  -9   4   8     1089.02     1107.04     11.09 o 
  -8   4   8      750.52      780.66      7.76 o 
  -7   4   8       37.67       42.74      2.85 o 
  -6   4   8       21.63       14.97      2.28 o 
  -5   4   8      210.54      204.73      4.68 o 
  -4   4   8      216.29      219.64      4.84 o 
  -3   4   8       21.33       25.14      2.20 o 
  -2   4   8       34.00       34.43      2.04 o 
  -1   4   8      817.65      825.52      7.03 o 
   0   4   8        4.56        1.04      1.96 o 
   1   4   8       98.68       93.73      2.81 o 
   2   4   8        1.36       -2.08      2.08 o 
   3   4   8      265.48      260.19      4.92 o 
   4   4   8      852.30      831.58      9.13 o 
   5   4   8       57.44       56.95      3.63 o 
   6   4   8       83.98       72.99      4.02 o 
   7   4   8        7.57        1.93      2.40 o 
   8   4   8       38.28       31.46      2.90 o 
   9   4   8      248.22      248.07      5.21 o 
  10   4   8       10.52        2.56      2.66 o 
  11   4   8       62.03       76.18      3.65 o 
  12   4   8        7.10        7.77      2.72 o 
  13   4   8        6.23        4.03      3.77 o 
  14   4   8        8.00        8.59      2.95 o 
  15   4   8       37.68       49.29      4.36 o 
 -20   5   8        0.26       -3.11      3.11 o 
 -19   5   8        0.35        3.42      3.28 o 
 -18   5   8       11.15       11.41      3.15 o 
 -17   5   8        0.27        1.73      2.85 o 
 -16   5   8        2.87        9.81      2.92 o 
 -15   5   8        1.69        4.93      2.75 o 
 -14   5   8       75.33       65.17      3.84 o 
 -13   5   8       28.61       31.57      3.18 o 
 -12   5   8       51.32       58.24      3.49 o 
 -11   5   8       30.46       29.60      3.47 o 
 -10   5   8        4.78        4.65      2.52 o 
  -9   5   8      246.39      282.54      6.37 o 
  -8   5   8      912.59      890.74     11.15 o 
  -7   5   8      118.18      128.16      4.17 o 
  -6   5   8       32.14       20.03      4.49 o 
  -5   5   8       33.04       42.61      2.71 o 
  -4   5   8        0.97       -1.98      1.98 o 
  -3   5   8      140.95      140.19      3.30 o 
  -2   5   8      163.12      159.42      3.54 o 
  -1   5   8       63.67       66.70      2.85 o 
   0   5   8       17.28       11.33      2.96 o 
   1   5   8       10.75       15.05      2.68 o 
   2   5   8      190.87      179.65      5.22 o 
   3   5   8        8.08        2.61      2.57 o 
   4   5   8       60.10       61.93      3.42 o 
   5   5   8      117.68      123.21      4.10 o 
   6   5   8      109.60      106.36      8.47 o 
   7   5   8      115.36       98.70      4.50 o 
   8   5   8        0.26       -2.85      2.85 o 
   9   5   8      105.92      114.81      4.69 o 
  10   5   8        1.59        3.42      2.56 o 
  11   5   8       33.42       31.75      3.53 o 
  12   5   8      199.27      204.84      5.32 o 
  13   5   8        9.52        9.00      3.48 o 
  14   5   8       38.89       42.06      3.51 o 
  15   5   8       24.06       17.43      5.76 o 
 -20   6   8        1.68       -3.12      3.12 o 
 -19   6   8        1.88       -0.15      3.07 o 
 -18   6   8       40.76       38.53      3.69 o 
 -17   6   8        9.84       13.72      3.05 o 
 -16   6   8       50.67       57.08      4.50 o 
 -15   6   8       17.83       16.89      3.03 o 
 -14   6   8       23.57       30.88      3.26 o 
 -13   6   8        5.97        0.99      2.48 o 
 -12   6   8      119.57      109.62      4.25 o 
 -11   6   8       15.69       10.32      3.41 o 
 -10   6   8      235.81      240.74      8.14 o 
  -9   6   8      667.31      678.85     10.00 o 
  -8   6   8      242.07      264.50      6.86 o 
  -7   6   8       44.09       50.70      3.90 o 
  -6   6   8        9.57        9.88      2.63 o 
  -5   6   8       95.22       93.60      3.05 o 
  -4   6   8        2.29        2.12      1.96 o 
  -3   6   8        0.67       -0.43      2.57 o 
  -2   6   8      299.63      291.74      5.33 o 
  -1   6   8       76.37       80.33      3.42 o 
   0   6   8      293.14      264.83      5.23 o 
   1   6   8      175.22      174.53      4.57 o 
   2   6   8      131.42      111.07      3.91 o 
   3   6   8       23.09       14.20      2.78 o 
   4   6   8        0.31       -2.53      2.53 o 
   5   6   8      184.10      160.49      4.60 o 
   6   6   8      141.85      128.15      4.08 o 
   7   6   8      167.16      158.72      4.48 o 
   8   6   8       37.28       34.46      2.95 o 
   9   6   8        0.02       -1.46      2.52 o 
  10   6   8        0.19        0.63      2.67 o 
  11   6   8       22.18       26.70      3.07 o 
  12   6   8        0.00       -1.98      2.66 o 
  13   6   8        5.66        3.25      2.82 o 
  14   6   8        0.13        0.42      2.81 o 
  15   6   8        0.53       -3.05      3.05 o 
 -20   7   8        9.73        7.79      3.56 o 
 -19   7   8        1.64        2.26      3.13 o 
 -18   7   8       14.79       18.53      3.50 o 
 -17   7   8       28.73       32.84      3.97 o 
 -16   7   8        8.94        6.29      2.86 o 
 -15   7   8       31.15       25.43      3.26 o 
 -14   7   8        0.75       -0.65      5.09 o 
 -13   7   8       27.12       29.78      5.89 o 
 -12   7   8       13.84        7.60      3.43 o 
 -11   7   8      121.39      111.55      6.49 o 
 -10   7   8      141.48      140.65      5.51 o 
  -9   7   8      208.62      215.35      5.27 o 
  -8   7   8       15.29       18.41      3.29 o 
  -7   7   8       37.07       27.48      3.26 o 
  -6   7   8       33.06       35.48      3.46 o 
  -5   7   8        0.03       -1.45      2.52 o 
  -4   7   8        0.70       -2.42      2.42 o 
  -3   7   8       62.19       70.06      2.83 o 
  -2   7   8      117.02      105.76      3.31 o 
  -1   7   8        0.35       -4.17      4.74 o 
   0   7   8      945.76      896.53     12.85 o 
   1   7   8      157.71      167.54      7.18 o 
   2   7   8       97.17       79.47      3.61 o 
   3   7   8      429.15      439.87      6.54 o 
   4   7   8      124.99      117.35      4.18 o 
   5   7   8      421.46      455.85      6.95 o 
   6   7   8      915.24      868.00      9.47 o 
   7   7   8       22.75       13.00      2.70 o 
   8   7   8        0.24        4.71      2.56 o 
   9   7   8      233.31      219.76      5.13 o 
  10   7   8       53.91       53.63      3.75 o 
  11   7   8       22.58       24.85      3.15 o 
  12   7   8      127.16      147.19      4.85 o 
  13   7   8       11.26       15.93      3.13 o 
  14   7   8       21.41       22.74      3.35 o 
  15   7   8       22.67       29.87      4.17 o 
 -19   8   8        5.62        7.93      4.02 o 
 -18   8   8       12.04       21.48      4.28 o 
 -17   8   8       34.83       30.65      4.52 o 
 -16   8   8        0.60       -3.40      3.40 o 
 -15   8   8       13.98        7.18      3.72 o 
 -14   8   8       25.90       16.75      3.81 o 
 -13   8   8       29.17       22.08      3.22 o 
 -12   8   8       12.28        3.53      4.04 o 
 -11   8   8      111.22      111.74      6.49 o 
 -10   8   8       57.94       34.42      6.36 o 
  -9   8   8      119.33      121.72      4.99 o 
  -8   8   8      437.83      438.05     10.23 o 
  -7   8   8      109.91      117.69      4.86 o 
  -6   8   8        4.44        8.55      2.60 o 
  -5   8   8       61.53       64.58      3.87 o 
  -4   8   8       76.28       73.56      3.54 o 
  -3   8   8       86.87       84.95      3.13 o 
  -2   8   8        2.19       -2.48      2.48 o 
  -1   8   8       17.17       18.30      2.62 o 
   0   8   8       13.83       11.29      2.65 o 
   1   8   8       16.97       13.64      3.73 o 
   2   8   8       20.50       14.75      2.68 o 
   3   8   8       20.62        7.07      2.78 o 
   4   8   8       26.00       27.31      3.01 o 
   5   8   8        8.22        6.98      2.79 o 
   6   8   8       23.26       26.22      2.88 o 
   7   8   8        2.15        0.37      2.81 o 
   8   8   8       48.17       48.12      3.19 o 
   9   8   8        2.49        2.23      2.59 o 
  10   8   8      213.19      239.43      5.95 o 
  11   8   8        1.87       -1.82      4.98 o 
  12   8   8       16.54       15.31      3.47 o 
  13   8   8        9.27       13.87      3.66 o 
  14   8   8        4.39        3.42      3.51 o 
 -19   9   8        1.51        9.60      4.33 o 
 -18   9   8        0.34       12.67      4.09 o 
 -17   9   8       17.42       14.91      4.04 o 
 -16   9   8        3.01        7.54      3.72 o 
 -15   9   8        5.33       12.38      4.78 o 
 -14   9   8       23.45       26.11      5.30 o 
 -13   9   8       50.46       59.39      5.50 o 
 -12   9   8      153.57      162.11      9.61 o 
 -11   9   8        2.24       -4.08      4.08 o 
 -10   9   8      467.65      412.64     11.82 o 
  -9   9   8      307.49      324.12     21.73 o 
  -8   9   8        2.14        3.86      3.08 o 
  -7   9   8      402.85      417.96     13.00 o 
  -6   9   8       91.47       99.30      4.15 o 
  -5   9   8      163.17      160.47      4.78 o 
  -4   9   8      270.23      261.25      5.70 o 
  -3   9   8        0.04       -2.61      2.61 o 
  -2   9   8       15.47       14.14      2.23 o 
  -1   9   8       69.74       88.16      3.63 o 
   0   9   8      272.00      251.37      5.44 o 
   1   9   8       39.76       34.99      3.01 o 
   2   9   8        8.25        2.09      3.68 o 
   3   9   8      400.78      397.39      6.45 o 
   4   9   8      152.24      147.15      6.77 o 
   5   9   8       31.06       26.16      3.09 o 
   6   9   8      129.98      126.24      4.13 o 
   7   9   8      112.57      109.05      5.90 o 
   8   9   8       99.63       92.65      5.42 o 
   9   9   8       32.60       34.25      3.10 o 
  10   9   8        0.56        0.27      3.17 o 
  11   9   8        0.74        8.05      3.51 o 
  12   9   8        0.77       -3.33      3.33 o 
  13   9   8        9.01        6.83      4.40 o 
  14   9   8       18.45       44.30      4.51 o 
 -19  10   8        1.37       13.68      5.21 o 
 -18  10   8        0.92        1.04      5.13 o 
 -17  10   8        7.65        1.35      4.78 o 
 -16  10   8        0.33        8.22      4.78 o 
 -15  10   8       19.63       19.88      6.36 o 
 -14  10   8        6.74       -3.89      5.32 o 
 -13  10   8       29.55       17.32      4.73 o 
 -12  10   8       35.84       32.06      5.04 o 
 -11  10   8       75.05       67.42      5.87 o 
 -10  10   8       84.84       83.63      4.56 o 
  -9  10   8       19.46       25.15      3.46 o 
  -8  10   8      136.59      147.60      5.37 o 
  -7  10   8       11.42       10.70      2.97 o 
  -6  10   8      133.30      132.84      4.71 o 
  -5  10   8      113.86      116.43      4.50 o 
  -4  10   8        0.60       -2.66      2.66 o 
  -3  10   8       30.83       33.31      3.28 o 
  -2  10   8        0.16       -1.57      3.12 o 
  -1  10   8       52.10       39.05      4.98 o 
   0  10   8        8.88       -2.98      2.98 o 
   1  10   8      116.68      104.90      6.71 o 
   2  10   8        5.98        3.56      3.27 o 
   3  10   8      126.62      136.50      5.91 o 
   4  10   8        0.75        0.80      3.24 o 
   5  10   8       13.78       10.79      3.61 o 
   6  10   8      140.74      135.48      5.15 o 
   7  10   8        0.02       -1.20      2.97 o 
   8  10   8        1.48       -2.82      2.82 o 
   9  10   8       85.26       78.46      4.41 o 
  10  10   8       39.02       48.26      4.14 o 
  11  10   8      257.93      284.39      7.30 o 
  12  10   8        0.00       -1.62      4.41 o 
  13  10   8       13.99       12.73      3.93 o 
  14  10   8        7.09        7.92      6.14 o 
 -18  11   8        0.12        8.40      6.21 o 
 -17  11   8        2.49       -6.06      6.06 o 
 -16  11   8       46.43       40.16      5.91 o 
 -15  11   8        5.29        5.17      4.87 o 
 -14  11   8       25.35       25.60      6.80 o 
 -13  11   8        0.04        1.54      4.17 o 
 -12  11   8        7.03        4.70      4.33 o 
 -11  11   8       26.10       25.04      4.84 o 
 -10  11   8       43.02       33.69      5.24 o 
  -9  11   8      125.04      127.88      5.35 o 
  -8  11   8      609.64      584.04      9.60 o 
  -7  11   8      339.97      363.89      6.88 o 
  -6  11   8       72.52       84.75      4.11 o 
  -5  11   8       41.19       35.59      3.27 o 
  -4  11   8        0.11       -2.10      3.05 o 
  -3  11   8       70.04       61.40      4.69 o 
  -2  11   8       47.28       54.64      4.23 o 
  -1  11   8      141.98      112.39      5.08 o 
   0  11   8       11.33        2.23      3.41 o 
   1  11   8       91.95      107.77      9.04 o 
   2  11   8       49.60       59.18      4.25 o 
   3  11   8      112.03       86.67      5.29 o 
   4  11   8       16.90       29.00      4.68 o 
   5  11   8       11.50       24.49      3.75 o 
   6  11   8      113.79      111.95      4.93 o 
   7  11   8        1.63        0.51      2.98 o 
   8  11   8       48.06       46.58      4.05 o 
   9  11   8       30.05       37.08      5.15 o 
  10  11   8       71.47       76.88      6.55 o 
  11  11   8        0.54        3.71      3.49 o 
  12  11   8       15.74       10.68      3.90 o 
  13  11   8        2.22        5.91      5.15 o 
 -18  12   8       16.28       13.07      5.21 o 
 -17  12   8       13.41        8.96      5.04 o 
 -16  12   8       56.07       74.57      9.90 o 
 -15  12   8       24.50       14.13     10.64 o 
 -14  12   8       20.11       39.91      7.39 o 
 -13  12   8        0.51        8.69      4.69 o 
 -12  12   8        0.50        3.85      4.33 o 
 -11  12   8        0.02       -0.17      4.22 o 
 -10  12   8       14.80       14.46      3.95 o 
  -9  12   8       80.41       86.84      4.86 o 
  -8  12   8       75.30       72.37      4.00 o 
  -7  12   8       93.53      100.04      5.76 o 
  -6  12   8       11.61        3.58      3.58 o 
  -5  12   8       24.17       20.97      3.13 o 
  -4  12   8        5.48        4.01      2.80 o 
  -3  12   8        0.24       -2.98      3.58 o 
  -2  12   8       27.99       23.33      4.24 o 
  -1  12   8      117.12      107.12      5.07 o 
   0  12   8       81.86       62.78      4.57 o 
   1  12   8       48.35       42.64      4.04 o 
   2  12   8        2.88       -3.35      3.35 o 
   3  12   8      308.59      285.12      6.96 o 
   4  12   8      263.79      262.02      7.03 o 
   5  12   8       47.24       48.40      4.04 o 
   6  12   8       30.52       31.02      3.72 o 
   7  12   8       17.51       16.27      3.62 o 
   8  12   8        5.52        0.44      3.24 o 
   9  12   8        3.55       -1.32      3.39 o 
  10  12   8        0.29        3.25      3.61 o 
  11  12   8        9.23        7.55      3.72 o 
  12  12   8        4.72        5.71      4.11 o 
  13  12   8       59.01       73.47      5.10 o 
 -17  13   8        0.59       -4.04      5.04 o 
 -16  13   8        4.50        3.97      5.13 o 
 -15  13   8       28.25       35.70      6.08 o 
 -14  13   8        2.25       -2.99      4.69 o 
 -13  13   8       11.65        6.94      5.47 o 
 -12  13   8       26.38       29.87      5.30 o 
 -11  13   8       25.98       27.66      5.21 o 
 -10  13   8        7.23        9.16      3.51 o 
  -9  13   8       59.26       59.33      3.93 o 
  -8  13   8       21.94       16.29      3.10 o 
  -7  13   8       36.92       42.29      3.69 o 
  -6  13   8      108.39      101.30      4.50 o 
  -5  13   8        5.46        3.40      2.92 o 
  -4  13   8        2.18        4.29      2.94 o 
  -3  13   8       28.25       34.17      4.56 o 
  -2  13   8       15.42       14.34      3.72 o 
  -1  13   8        0.83       -2.92      3.29 o 
   0  13   8       62.57       51.03      4.23 o 
   1  13   8       14.43       13.34      3.82 o 
   2  13   8      105.70      115.03      5.52 o 
   3  13   8       42.73       36.10      4.08 o 
   4  13   8       17.47       12.70      3.60 o 
   5  13   8        1.34        6.97      3.40 o 
   6  13   8        8.69       18.94      3.51 o 
   7  13   8        6.34        9.33      3.24 o 
   8  13   8        4.01        8.53      4.10 o 
   9  13   8        3.18        1.51      3.35 o 
  10  13   8        5.02        2.05      3.60 o 
  11  13   8        0.13       -1.84      3.57 o 
  12  13   8       21.87       21.85      4.41 o 
 -16  14   8        5.47       17.46      5.82 o 
 -15  14   8        4.54        8.56      5.10 o 
 -14  14   8        8.29        5.89      6.65 o 
 -13  14   8       22.44       22.45      5.47 o 
 -12  14   8       14.08       28.75      5.24 o 
 -11  14   8        2.53       -3.08      3.08 o 
 -10  14   8        1.90       -3.22      3.22 o 
  -9  14   8       27.77       35.96      3.60 o 
  -8  14   8        7.91        5.29      3.08 o 
  -7  14   8        8.63       -0.82      2.92 o 
  -6  14   8        0.27        0.33      3.07 o 
  -5  14   8       13.65       15.01      3.13 o 
  -4  14   8       61.93       74.02      4.05 o 
  -3  14   8       91.51       78.32      4.87 o 
  -2  14   8       19.57       23.86      5.31 o 
  -1  14   8        1.34       -0.31      3.40 o 
   0  14   8        6.97       -3.30      3.30 o 
   1  14   8       20.20       15.08      3.78 o 
   2  14   8       21.59       19.55      5.25 o 
   3  14   8        1.51        8.98      3.62 o 
   4  14   8       53.07       48.98      4.25 o 
   5  14   8       41.94       48.54      4.17 o 
   6  14   8        1.91        7.70      6.57 o 
   7  14   8        2.23        5.57      4.80 o 
   8  14   8       51.04       52.05      4.25 o 
   9  14   8        4.84        4.27      3.62 o 
  10  14   8       14.17       10.03      3.62 o 
  11  14   8       22.38       28.16      4.31 o 
 -16  15   8        2.40        4.31      5.62 o 
 -15  15   8        6.99       -4.68      4.95 o 
 -14  15   8       13.47       26.09      5.82 o 
 -13  15   8        0.91       -2.64      4.84 o 
 -12  15   8        7.13        3.90      4.87 o 
 -11  15   8        0.80        8.15      3.61 o 
 -10  15   8        6.53        0.93      3.22 o 
  -9  15   8        0.83        3.68      3.17 o 
  -8  15   8       28.12       36.38      3.71 o 
  -7  15   8        4.91        3.98      3.48 o 
  -6  15   8       14.52       11.85      3.30 o 
  -5  15   8       41.11       43.31      3.73 o 
  -4  15   8      183.02      179.04      5.71 o 
  -3  15   8       37.26       43.52      4.57 o 
  -2  15   8      162.17      144.25      5.92 o 
  -1  15   8       65.40       50.20      4.44 o 
   0  15   8       11.32       12.01      3.75 o 
   1  15   8       57.54       58.37      4.52 o 
   2  15   8       52.26       60.32      6.40 o 
   3  15   8        5.17       -1.48      3.54 o 
   4  15   8        6.92        0.68      3.61 o 
   5  15   8       45.04       55.78      5.61 o 
   6  15   8       60.88       54.86      4.30 o 
   7  15   8        8.20       -2.70      3.43 o 
   8  15   8        8.94        0.59      3.38 o 
   9  15   8       12.12        9.07      3.84 o 
  10  15   8       49.72       48.13      4.52 o 
  11  15   8        2.01        2.76      3.82 o 
 -15  16   8        3.48        8.87      5.10 o 
 -14  16   8        0.08        9.08      5.21 o 
 -13  16   8       16.66       20.71      5.91 o 
 -12  16   8        2.62        7.17      5.04 o 
 -11  16   8      105.43      117.08      5.06 o 
 -10  16   8       18.24       26.60      3.67 o 
  -9  16   8       16.38       22.33      3.45 o 
  -8  16   8        0.08       -3.07      3.07 o 
  -7  16   8        2.43        3.64      3.16 o 
  -6  16   8        0.07        0.94      4.16 o 
  -5  16   8       12.20        9.67      3.19 o 
  -4  16   8       43.92       38.16      4.51 o 
  -3  16   8        3.26        9.02      3.66 o 
  -2  16   8        0.40       -0.53      3.59 o 
  -1  16   8        6.36        2.89      3.67 o 
   0  16   8      106.87      116.15      5.56 o 
   1  16   8       38.59       20.27      4.32 o 
   2  16   8        1.53       -3.39      3.39 o 
   3  16   8       34.51       28.25      5.05 o 
   4  16   8        3.55        7.98      4.30 o 
   5  16   8        1.20       -1.33      4.43 o 
   6  16   8        0.20       -3.12      3.12 o 
   7  16   8        0.92        9.53      3.41 o 
   8  16   8       21.08       26.05      4.15 o 
   9  16   8        2.15       -1.35      4.07 o 
  10  16   8       10.94       15.14      7.52 o 
 -14  17   8        0.55       11.57      5.72 o 
 -13  17   8       16.43       39.45      6.13 o 
 -12  17   8       14.94       25.49      4.63 o 
 -11  17   8        5.87        9.69      3.60 o 
 -10  17   8       98.38      109.98      5.07 o 
  -9  17   8       43.00       57.48      4.34 o 
  -8  17   8        3.25        4.30      3.30 o 
  -7  17   8       13.56       13.95      3.42 o 
  -6  17   8        3.73        8.75      3.42 o 
  -5  17   8        0.22        4.68      3.19 o 
  -4  17   8       67.24       47.80      4.77 o 
  -3  17   8       73.95       82.27      5.22 o 
  -2  17   8       19.60       10.45      2.87 o 
  -1  17   8        4.11        4.96      4.17 o 
   0  17   8        0.01        2.45      3.82 o 
   1  17   8       40.37       39.11      4.38 o 
   2  17   8        9.80        5.83      3.69 o 
   3  17   8        1.24        8.09      3.75 o 
   4  17   8        1.22        1.25      3.72 o 
   5  17   8        0.57       -2.05      4.35 o 
   6  17   8        1.16        8.75      3.54 o 
   7  17   8        2.10        3.98      3.57 o 
   8  17   8        3.09        6.30      4.94 o 
   9  17   8       12.54        6.39      4.16 o 
 -13  18   8        0.82       -4.08      4.08 o 
 -12  18   8       25.33       31.52      4.94 o 
 -11  18   8        4.72       -0.05      3.45 o 
 -10  18   8       28.20       46.23      5.18 o 
  -9  18   8       21.92       25.94      3.82 o 
  -8  18   8       19.95       22.91      3.78 o 
  -7  18   8        8.13        9.79      3.41 o 
  -6  18   8        0.04        0.12      3.15 o 
  -5  18   8        1.41       -0.87      3.72 o 
  -4  18   8       13.33       33.75      4.35 o 
  -3  18   8        0.08       -3.62      3.62 o 
  -2  18   8       15.16       13.90      4.02 o 
  -1  18   8        4.98       -2.92      2.92 o 
   0  18   8       12.95        9.64      3.04 o 
   1  18   8       12.84       16.03      4.15 o 
   2  18   8        0.54        2.55      3.69 o 
   3  18   8        1.57        2.43      3.78 o 
   4  18   8        2.57       -3.75      3.75 o 
   5  18   8        2.78       -2.34      4.73 o 
   6  18   8       14.16       14.13      3.67 o 
   7  18   8        9.46       14.65      3.94 o 
   8  18   8        5.39       16.85      4.07 o 
 -11  19   8        0.15       -1.43      3.85 o 
 -10  19   8        9.72        5.83      3.71 o 
  -9  19   8        5.15        7.11      4.45 o 
  -8  19   8        4.99        6.78      3.50 o 
  -7  19   8        0.29        2.01      3.49 o 
  -6  19   8        7.97        6.55      5.05 o 
  -5  19   8        0.00        5.95      3.94 o 
  -4  19   8        2.38        2.79      3.96 o 
  -3  19   8        6.57        8.72      4.03 o 
  -2  19   8       25.57       40.02      5.02 o 
  -1  19   8        0.42       -1.70      2.96 o 
   0  19   8        2.15        3.38      3.82 o 
   1  19   8        0.54       -4.18      4.18 o 
   2  19   8        0.19       -2.65      3.48 o 
   3  19   8       61.56       58.74      4.08 o 
   4  19   8        2.56       -1.99      6.50 o 
   5  19   8        1.02        7.40      3.67 o 
   6  19   8        2.69        0.34      3.46 o 
 -10  20   8        0.32       -4.79      4.79 o 
  -9  20   8       56.32       61.09      9.29 o 
  -8  20   8        0.09       -2.91      3.37 o 
  -7  20   8        1.70        6.70      3.67 o 
  -6  20   8        7.16        1.40      4.10 o 
  -5  20   8        0.92       -4.84      4.84 o 
  -4  20   8       15.15        6.69      4.17 o 
  -3  20   8        8.96       13.03      5.31 o 
  -2  20   8       35.16       36.97      8.38 o 
  -1  20   8       31.85       35.66      3.62 o 
   0  20   8       11.37       10.36      3.15 o 
   1  20   8       23.83       29.24      3.50 o 
   2  20   8       33.57       33.84      4.21 o 
   3  20   8        0.19       -4.27      4.27 o 
   4  20   8        8.05        4.70      5.63 o 
   5  20   8        1.37        2.45      3.11 o 
  -7  21   8       23.40       28.17      4.73 o 
  -6  21   8        6.86        5.60      4.30 o 
  -5  21   8       13.40       17.38      4.52 o 
  -4  21   8        6.10       19.20      4.69 o 
  -3  21   8       35.36       26.20      4.59 o 
  -2  21   8       23.89       31.85      4.46 o 
  -1  21   8        8.33        8.08      5.63 o 
   0  21   8       21.98       28.41      3.53 o 
   1  21   8        2.16        3.56      3.35 o 
   2  21   8       12.47        7.87      3.32 o 
 -19   1   9        0.74       -0.88      3.18 o 
 -18   1   9        0.11        4.88      3.25 o 
 -17   1   9        3.52       10.82      3.42 o 
 -16   1   9        0.75        4.95      2.97 o 
 -15   1   9       12.34       13.96      3.43 o 
 -14   1   9       10.96        5.66      2.97 o 
 -13   1   9        9.13        9.68      2.88 o 
 -12   1   9       30.16       25.27      3.15 o 
 -11   1   9        1.39        1.50      2.67 o 
 -10   1   9       44.55       39.76      3.37 o 
  -9   1   9       62.00       74.14      4.21 o 
  -8   1   9     1048.24     1080.89     11.15 o 
  -7   1   9        1.60        3.57      2.64 o 
  -6   1   9      297.04      317.33      4.66 o 
  -5   1   9      131.20      157.93      4.61 o 
  -4   1   9       74.34       85.64      2.99 o 
  -3   1   9        1.60        1.94      1.77 o 
  -2   1   9        2.97       -0.66      1.72 o 
  -1   1   9      112.18      111.53      3.17 o 
   0   1   9       39.03       39.92      2.65 o 
   1   1   9       45.91       41.04      3.09 o 
   2   1   9       18.16        7.48      1.93 o 
   3   1   9       10.49        2.22      1.90 o 
   4   1   9        4.14        3.13      2.10 o 
   5   1   9       42.78       48.47      3.68 o 
   6   1   9      240.12      258.05      5.65 o 
   7   1   9        1.47        1.16      2.66 o 
   8   1   9       40.31       32.89      3.16 o 
   9   1   9       22.92       20.90      3.02 o 
  10   1   9       60.69       76.70      3.88 o 
  11   1   9        7.70        1.39      3.41 o 
  12   1   9        0.00        1.68      3.53 o 
  13   1   9        0.15        7.93      5.08 o 
  14   1   9       21.28       24.25      4.03 o 
 -19   2   9       52.36       78.50      4.82 o 
 -18   2   9        6.00        6.40      3.15 o 
 -17   2   9       40.05       49.26      4.06 o 
 -16   2   9       65.90       68.36      4.21 o 
 -15   2   9        3.53        7.59      3.22 o 
 -14   2   9        3.19       -0.40      2.81 o 
 -13   2   9       18.40        9.70      2.97 o 
 -12   2   9       75.86       88.22      4.26 o 
 -11   2   9      266.71      292.72      6.10 o 
 -10   2   9      196.07      223.47      5.85 o 
  -9   2   9        4.59        6.87      3.39 o 
  -8   2   9      141.30      165.07      4.85 o 
  -7   2   9        0.00        0.68      2.67 o 
  -6   2   9      405.47      438.81      6.77 o 
  -5   2   9       29.15       26.07      2.31 o 
  -4   2   9       11.40       12.57      1.56 o 
  -3   2   9       17.06       16.16      1.90 o 
  -2   2   9      131.98      126.50      4.53 o 
  -1   2   9        3.83       -1.92      1.92 o 
   0   2   9       81.91       90.29      2.99 o 
   1   2   9       71.36       70.83      2.87 o 
   2   2   9       26.58       25.36      2.36 o 
   3   2   9      125.81      136.23      3.42 o 
   4   2   9      286.11      272.42      4.38 o 
   5   2   9        0.03       -2.05      2.05 o 
   6   2   9      306.96      285.38      5.74 o 
   7   2   9       13.17       18.66      3.54 o 
   8   2   9       26.78       21.19      4.17 o 
   9   2   9      127.97      123.42      5.22 o 
  10   2   9        7.50       11.61      3.33 o 
  11   2   9       57.52       57.16      4.32 o 
  12   2   9       10.93       14.05      3.52 o 
  13   2   9       25.97       17.38      3.68 o 
  14   2   9       58.30       54.28      4.53 o 
 -19   3   9        8.51        5.96      3.40 o 
 -18   3   9       16.84       16.45      4.02 o 
 -17   3   9        0.53       -0.51      2.97 o 
 -16   3   9        0.38        5.48      3.14 o 
 -15   3   9        3.75       12.07      3.19 o 
 -14   3   9       42.11       43.59      3.57 o 
 -13   3   9       12.20       16.78      3.09 o 
 -12   3   9      298.14      303.83      6.45 o 
 -11   3   9      133.27      144.62      4.80 o 
 -10   3   9      503.45      530.32      8.47 o 
  -9   3   9      206.10      203.87      6.31 o 
  -8   3   9      579.88      592.91     11.36 o 
  -7   3   9       11.40       15.53      2.89 o 
  -6   3   9      206.09      223.85      6.09 o 
  -5   3   9      186.67      194.69      3.98 o 
  -4   3   9        0.00       -0.01      2.23 o 
  -3   3   9       73.20       69.11      2.56 o 
  -2   3   9      259.57      254.77      4.01 o 
  -1   3   9       25.39       28.23      2.34 o 
   0   3   9        6.98        6.03      2.06 o 
   1   3   9       16.80       11.22      2.18 o 
   2   3   9       32.71       26.58      3.31 o 
   3   3   9       91.76       96.29      3.96 o 
   4   3   9      469.18      455.09      9.63 o 
   5   3   9      146.82      146.61      3.97 o 
   6   3   9      129.09      125.16      4.12 o 
   7   3   9       18.41       20.67      3.06 o 
   8   3   9      135.98      129.39      5.07 o 
   9   3   9       18.87       23.98      4.80 o 
  10   3   9       40.32       46.88      4.03 o 
  11   3   9        0.71       -2.23      3.84 o 
  12   3   9        0.10       -3.17      3.17 o 
  13   3   9        3.81        1.19      3.66 o 
  14   3   9       10.65       24.11      4.04 o 
 -19   4   9        0.02       -3.12      3.12 o 
 -18   4   9        2.59        3.46      4.60 o 
 -17   4   9        1.10        2.50      3.09 o 
 -16   4   9       18.48       16.12      3.38 o 
 -15   4   9        6.55        4.78      3.03 o 
 -14   4   9        9.92        7.97      2.95 o 
 -13   4   9      101.91      114.40      4.65 o 
 -12   4   9        0.81        4.41      3.41 o 
 -11   4   9       49.10       61.13      4.59 o 
 -10   4   9       17.01       14.13      5.01 o 
  -9   4   9      227.80      220.37     10.26 o 
  -8   4   9      205.81      185.22     14.44 o 
  -7   4   9        1.91        1.04      2.17 o 
  -6   4   9      121.63      117.17      4.41 o 
  -5   4   9       35.24       31.13      2.57 o 
  -4   4   9      158.39      153.27      3.33 o 
  -3   4   9      170.70      170.13      3.40 o 
  -2   4   9       50.92       46.39      2.49 o 
  -1   4   9       19.07       21.26      2.70 o 
   0   4   9      119.90       92.32      3.71 o 
   1   4   9       59.06       60.71      4.40 o 
   2   4   9       10.33        6.77      2.72 o 
   3   4   9      805.00      771.97      9.04 o 
   4   4   9      109.22      107.05      4.20 o 
   5   4   9       41.71       30.97      3.60 o 
   6   4   9        0.70        3.97      2.43 o 
   7   4   9      123.23      111.64      3.96 o 
   8   4   9       14.22       17.25      3.61 o 
   9   4   9        6.93        0.97      2.61 o 
  10   4   9        5.46        3.31      3.41 o 
  11   4   9       10.48       14.92      3.69 o 
  12   4   9       23.18       23.57      3.89 o 
  13   4   9       20.58       24.07      3.89 o 
  14   4   9       65.81       73.18      5.05 o 
 -19   5   9        1.30        4.93      3.37 o 
 -18   5   9        0.04       -1.06      3.06 o 
 -17   5   9       11.19       16.31      3.44 o 
 -16   5   9        0.24       -2.03      3.08 o 
 -15   5   9       20.60       23.23      4.15 o 
 -14   5   9       83.47       85.93      5.14 o 
 -13   5   9       24.83       19.86      4.75 o 
 -12   5   9        8.38       15.48      4.75 o 
 -11   5   9       48.90       60.41      4.61 o 
 -10   5   9       81.98      101.50      6.01 o 
  -9   5   9       32.61       34.37      4.59 o 
  -8   5   9       83.30       73.15      4.57 o 
  -7   5   9       70.06       82.36      4.97 o 
  -6   5   9      169.58      166.75      4.60 o 
  -5   5   9       43.46       30.20      2.87 o 
  -4   5   9      339.57      349.73      5.47 o 
  -3   5   9       64.41       74.41      3.84 o 
  -2   5   9        7.41        4.30      2.95 o 
  -1   5   9       99.76       89.45      4.45 o 
   0   5   9       43.15       30.82      3.82 o 
   1   5   9      148.60      119.44      4.18 o 
   2   5   9       24.38       19.80      3.04 o 
   3   5   9       84.32       82.60      4.53 o 
   4   5   9       89.14       72.11      4.26 o 
   5   5   9        1.20       -2.18      2.18 o 
   6   5   9       24.54       31.91      3.00 o 
   7   5   9       50.47       40.20      3.09 o 
   8   5   9        0.07        1.88      2.56 o 
   9   5   9       28.28       22.26      2.92 o 
  10   5   9       24.45       24.03      3.05 o 
  11   5   9       12.35       19.96      3.15 o 
  12   5   9       26.14       26.46      3.93 o 
  13   5   9       20.48       25.49      4.44 o 
 -19   6   9        1.28        1.26      4.19 o 
 -18   6   9        0.84        0.42      3.99 o 
 -17   6   9        0.62       -0.45      3.97 o 
 -16   6   9        0.10        3.36      3.90 o 
 -15   6   9        5.73       12.14      3.97 o 
 -14   6   9       29.22       30.44      4.25 o 
 -13   6   9        1.37        0.39      3.45 o 
 -12   6   9        3.93       13.59      3.87 o 
 -11   6   9      101.17      104.01      6.60 o 
 -10   6   9       48.14       50.40      4.28 o 
  -9   6   9       10.39        4.16      4.00 o 
  -8   6   9       37.83       48.44      3.98 o 
  -7   6   9      228.80      235.45      7.78 o 
  -6   6   9       69.42       74.47      3.88 o 
  -5   6   9       41.98       31.43      3.21 o 
  -4   6   9      201.58      206.77      7.40 o 
  -3   6   9       22.01       33.34      3.20 o 
  -2   6   9        0.99        2.15      2.48 o 
  -1   6   9       44.30       50.78      3.34 o 
   0   6   9      349.15      325.03      9.53 o 
   1   6   9      147.88      151.46      4.65 o 
   2   6   9      114.23      123.87      4.41 o 
   3   6   9       22.52       20.99      3.05 o 
   4   6   9       38.46       27.56      3.17 o 
   5   6   9        1.41       -1.80      2.69 o 
   6   6   9       26.69       25.72      2.94 o 
   7   6   9        1.77       -2.42      2.42 o 
   8   6   9        1.50       10.44      2.57 o 
   9   6   9       27.63       29.45      3.10 o 
  10   6   9       57.36       58.78      3.68 o 
  11   6   9        0.03        1.29      2.90 o 
  12   6   9        0.05        1.66      3.03 o 
  13   6   9        5.91       10.05      4.55 o 
 -18   7   9        3.22        4.05      4.08 o 
 -17   7   9        1.41       -2.97      3.78 o 
 -16   7   9        0.56       -2.98      6.02 o 
 -15   7   9       20.69       29.27      4.30 o 
 -14   7   9       48.86       52.55      4.59 o 
 -13   7   9       23.03       18.58      3.90 o 
 -12   7   9       19.44        8.35      4.47 o 
 -11   7   9        2.49       -3.82      3.82 o 
 -10   7   9      123.84      124.73      7.04 o 
  -9   7   9       21.88       28.08      5.47 o 
  -8   7   9        0.09        0.74      2.68 o 
  -7   7   9      159.81      163.91      5.05 o 
  -6   7   9       36.85       41.32      3.40 o 
  -5   7   9      155.17      151.22      4.84 o 
  -4   7   9       88.03       88.53      3.29 o 
  -3   7   9      195.07      187.13      6.87 o 
  -2   7   9        8.10       11.20      2.85 o 
  -1   7   9       21.07       16.87      2.90 o 
   0   7   9        0.81       -2.64      2.64 o 
   1   7   9      924.67      876.56     13.11 o 
   2   7   9      249.62      250.16      5.48 o 
   3   7   9      226.77      254.92      5.85 o 
   4   7   9        6.24        2.34      2.69 o 
   5   7   9       22.00       17.54      2.93 o 
   6   7   9       30.24       28.62      3.01 o 
   7   7   9       29.68       33.00      3.07 o 
   8   7   9        0.04        9.57      2.76 o 
   9   7   9        5.33       13.50      2.86 o 
  10   7   9        0.04       -1.32      3.73 o 
  11   7   9       39.14       47.47      3.51 o 
  12   7   9       36.81       35.45      3.64 o 
  13   7   9       17.17       13.54      3.29 o 
 -18   8   9        1.29       -3.34      4.39 o 
 -17   8   9        2.64       -6.29      6.36 o 
 -16   8   9       20.32       17.84      5.13 o 
 -15   8   9        9.73        1.93      4.78 o 
 -14   8   9       37.63       30.27      5.30 o 
 -13   8   9       12.40        5.97      4.88 o 
 -12   8   9       42.08       53.20      5.50 o 
 -11   8   9       56.16       49.49      5.46 o 
 -10   8   9        0.05       12.19     14.34 o 
  -9   8   9      108.90      103.02      6.38 o 
  -8   8   9       35.02       26.33      4.99 o 
  -7   8   9        0.86       -2.78      2.78 o 
  -6   8   9        0.71        2.01      2.77 o 
  -5   8   9      140.41      153.93      7.90 o 
  -4   8   9        4.25       11.15      2.85 o 
  -3   8   9       17.57       15.25      3.36 o 
  -2   8   9      222.17      213.63      5.22 o 
  -1   8   9       25.00       19.65      2.89 o 
   0   8   9        0.80       -2.60      2.60 o 
   1   8   9       15.23       19.49      2.99 o 
   2   8   9      275.55      244.32      8.15 o 
   3   8   9        3.77        5.72      2.92 o 
   4   8   9      353.98      350.75      7.07 o 
   5   8   9      205.31      214.05      7.35 o 
   6   8   9       12.03       11.63      3.00 o 
   7   8   9       35.83       26.25      3.04 o 
   8   8   9       17.26       15.74      2.98 o 
   9   8   9      136.33      134.80      5.85 o 
  10   8   9        3.58       -2.79      2.79 o 
  11   8   9       11.45       13.46      3.24 o 
  12   8   9        2.97        2.41      3.80 o 
  13   8   9       26.51       23.04      8.33 o 
 -18   9   9        0.58       -4.49      4.95 o 
 -17   9   9        0.54       -4.95      4.95 o 
 -16   9   9       16.57       22.77      5.72 o 
 -15   9   9       44.07       39.04      5.82 o 
 -14   9   9        5.10        0.63      6.65 o 
 -13   9   9        7.80       11.51      4.84 o 
 -12   9   9       24.33       15.39      6.50 o 
 -11   9   9       80.85       78.46      6.38 o 
 -10   9   9      202.20      194.58      8.19 o 
  -9   9   9        6.53        4.37      5.32 o 
  -8   9   9        1.12        6.23      2.99 o 
  -7   9   9       44.41       33.99      4.16 o 
  -6   9   9       21.40       24.51      3.29 o 
  -5   9   9       16.60       24.19      3.27 o 
  -4   9   9       67.71       65.03      3.79 o 
  -3   9   9        0.39       -2.53      2.53 o 
  -2   9   9        0.03       -1.53      2.44 o 
  -1   9   9        0.00       -2.83      2.83 o 
   0   9   9       48.88       40.90      3.16 o 
   1   9   9        1.06       -2.68      2.68 o 
   2   9   9        2.33        5.07      2.90 o 
   3   9   9       23.13       29.36      4.11 o 
   4   9   9      388.94      427.86      7.09 o 
   5   9   9        4.47        7.71      2.97 o 
   6   9   9       51.89       52.27      3.47 o 
   7   9   9       23.65       22.42      3.14 o 
   8   9   9        4.84        6.57      2.78 o 
   9   9   9        0.01        1.14      2.88 o 
  10   9   9       26.73       43.56      4.04 o 
  11   9   9       11.87       13.19      3.78 o 
  12   9   9       50.21       68.48      5.67 o 
 -17  10   9        0.15       -0.55      5.10 o 
 -16  10   9        1.55       -6.06      6.06 o 
 -15  10   9       28.54       24.10      5.48 o 
 -14  10   9       26.05       22.20      5.56 o 
 -13  10   9       72.89       82.87      6.78 o 
 -12  10   9        1.05        7.57      6.50 o 
 -11  10   9        5.58       11.90      4.61 o 
 -10  10   9        0.07       -3.82      3.82 o 
  -9  10   9        4.30        5.14      3.07 o 
  -8  10   9       67.76       69.86      4.01 o 
  -7  10   9        8.17       -0.27      3.14 o 
  -6  10   9        9.04        3.14      4.93 o 
  -5  10   9      143.23      139.91      4.97 o 
  -4  10   9        7.36        3.55      2.82 o 
  -3  10   9       45.36       52.07      3.69 o 
  -2  10   9       31.20       37.20      4.24 o 
  -1  10   9      107.88      101.85      5.22 o 
   0  10   9       32.36       33.84      4.10 o 
   1  10   9        3.52        3.70      2.76 o 
   2  10   9        0.03        2.04      2.81 o 
   3  10   9      126.18      130.32      4.54 o 
   4  10   9       70.44       67.63      3.86 o 
   5  10   9       12.52       21.56      3.24 o 
   6  10   9        0.06        0.42      3.07 o 
   7  10   9       17.27        8.66      3.35 o 
   8  10   9        8.82       12.90      3.51 o 
   9  10   9        6.18       11.47      3.61 o 
  10  10   9       43.06       52.23      4.49 o 
  11  10   9       19.61       16.34      3.99 o 
  12  10   9        3.80       -0.71      3.82 o 
 -17  11   9        1.14        5.60      5.30 o 
 -16  11   9        0.01        8.70      5.21 o 
 -15  11   9        3.14        0.87      5.13 o 
 -14  11   9        0.26        5.99      5.10 o 
 -13  11   9       24.02       19.63      5.46 o 
 -12  11   9        4.53        5.59      4.43 o 
 -11  11   9       13.15        8.21      4.59 o 
 -10  11   9        5.40        0.88      4.34 o 
  -9  11   9        5.83        2.82      3.00 o 
  -8  11   9        4.53       -3.48      3.48 o 
  -7  11   9       67.65       69.00      4.15 o 
  -6  11   9       13.42       16.65      4.74 o 
  -5  11   9       42.86       43.32      3.71 o 
  -4  11   9        4.07        2.15      3.39 o 
  -3  11   9      155.56      167.82      6.19 o 
  -2  11   9        9.17       21.37      4.64 o 
  -1  11   9        0.10        1.22      3.69 o 
   0  11   9        4.15        9.84      3.72 o 
   1  11   9       35.68       20.11      3.90 o 
   2  11   9        0.17       -3.41      3.41 o 
   3  11   9       13.45       11.83      3.82 o 
   4  11   9       26.82       27.63      3.96 o 
   5  11   9        2.66        2.74      3.52 o 
   6  11   9       14.14       14.78      3.45 o 
   7  11   9       10.85        4.67      3.44 o 
   8  11   9        6.72       -3.89      3.89 o 
   9  11   9       42.75       46.77      4.61 o 
  10  11   9        7.91       13.61      4.84 o 
  11  11   9       14.54       16.63      4.04 o 
 -16  12   9        0.13       -4.95      4.95 o 
 -15  12   9       18.83       21.64      5.82 o 
 -14  12   9       16.57       10.10      9.16 o 
 -13  12   9       13.08       11.08      5.13 o 
 -12  12   9        0.03       -4.08      4.08 o 
 -11  12   9        0.00       -6.50      6.50 o 
 -10  12   9       31.77       39.25      5.36 o 
  -9  12   9       20.40       16.13      3.37 o 
  -8  12   9       22.88       18.20      4.01 o 
  -7  12   9       70.42       68.92      4.09 o 
  -6  12   9        5.71        2.50      3.13 o 
  -5  12   9        2.81       10.68      3.13 o 
  -4  12   9      214.44      216.77      5.95 o 
  -3  12   9       17.17       10.21      3.72 o 
  -2  12   9       51.23       34.23      4.15 o 
  -1  12   9        2.92        0.78      3.54 o 
   0  12   9        2.60       -3.12      3.35 o 
   1  12   9        1.96        3.94      4.30 o 
   2  12   9       26.42       27.91      4.15 o 
   3  12   9       22.34       22.35      3.94 o 
   4  12   9       32.01       27.23      4.10 o 
   5  12   9        8.94        5.39      3.81 o 
   6  12   9        6.57        0.27      3.29 o 
   7  12   9       21.08       16.16      3.66 o 
   8  12   9        0.30        0.66      3.40 o 
   9  12   9       42.38       44.09      5.43 o 
  10  12   9       18.70       21.05      3.82 o 
  11  12   9        0.46        1.76      3.80 o 
 -15  13   9        0.28       -5.63      7.39 o 
 -14  13   9       12.40       14.58      5.13 o 
 -13  13   9       62.86       76.63      6.85 o 
 -12  13   9        2.38       14.22      8.87 o 
 -11  13   9       16.76       16.97      5.04 o 
 -10  13   9       10.09        7.95      3.94 o 
  -9  13   9       35.36       32.54      3.65 o 
  -8  13   9       47.19       39.10      3.67 o 
  -7  13   9      136.12      138.97      5.14 o 
  -6  13   9       63.00       62.31      4.53 o 
  -5  13   9        4.77        2.40      3.12 o 
  -4  13   9       29.83       25.80      3.50 o 
  -3  13   9       12.52        8.97      3.93 o 
  -2  13   9       40.14       27.23      3.99 o 
  -1  13   9        3.06        3.20      3.54 o 
   0  13   9        7.53       -3.03      3.45 o 
   1  13   9      126.42      137.20      5.91 o 
   2  13   9       31.57       22.35      4.68 o 
   3  13   9        0.17        4.23      3.84 o 
   4  13   9       66.10       68.26      5.60 o 
   5  13   9       29.97       43.17      4.98 o 
   6  13   9       49.88       64.64      5.59 o 
   7  13   9        1.50        0.73      3.46 o 
   8  13   9       38.51       31.34      4.87 o 
   9  13   9        0.17       -0.77      3.59 o 
  10  13   9        0.01       -3.60      3.60 o 
 -15  14   9       18.03       15.07      5.65 o 
 -14  14   9        0.76       -0.54      4.87 o 
 -13  14   9        0.54       -4.88      4.88 o 
 -12  14   9       14.19        8.98      4.95 o 
 -11  14   9        0.05       10.45      4.05 o 
 -10  14   9       16.57       19.58      4.02 o 
  -9  14   9        7.88        3.75      3.19 o 
  -8  14   9       47.51       63.21      4.23 o 
  -7  14   9        5.77        0.64      3.22 o 
  -6  14   9        0.05        4.32      3.23 o 
  -5  14   9      127.41      105.76      5.85 o 
  -4  14   9        7.68        3.67      3.83 o 
  -3  14   9        0.18       -1.15      3.62 o 
  -2  14   9        1.05       -1.55      3.52 o 
  -1  14   9        3.31        5.85      3.72 o 
   0  14   9       18.28       22.01      4.15 o 
   1  14   9        4.31        8.30      3.87 o 
   2  14   9       12.36       10.93      4.03 o 
   3  14   9       35.77       35.08      4.23 o 
   4  14   9       47.93       53.60      4.73 o 
   5  14   9       11.27        8.37      3.81 o 
   6  14   9       11.01       16.12      3.72 o 
   7  14   9       36.15       28.43      3.99 o 
   8  14   9        9.62        8.00      3.76 o 
   9  14   9       17.79       17.95      4.15 o 
 -14  15   9        6.42       10.96      5.62 o 
 -13  15   9        0.02       -0.66      4.87 o 
 -12  15   9        9.53       13.88      4.44 o 
 -11  15   9        1.40       -3.90      3.90 o 
 -10  15   9       39.49       42.00      4.69 o 
  -9  15   9       12.62       14.90      3.43 o 
  -8  15   9        0.54       -3.25      3.25 o 
  -7  15   9        0.45        6.54      3.34 o 
  -6  15   9       31.03       30.72      3.73 o 
  -5  15   9        0.27        3.39      3.14 o 
  -4  15   9       45.77       36.25      4.63 o 
  -3  15   9        0.17       -4.21      4.21 o 
  -2  15   9        0.07       -2.25      3.73 o 
  -1  15   9        7.32       14.06      4.03 o 
   0  15   9        0.07        9.56      4.03 o 
   1  15   9       13.17       13.69      3.87 o 
   2  15   9        2.40       11.73      3.96 o 
   3  15   9        0.85       -2.66      5.05 o 
   4  15   9        1.70       -4.49      4.87 o 
   5  15   9       11.54       11.66      4.95 o 
   6  15   9       31.65       45.95      6.93 o 
   7  15   9        0.16       10.70      3.89 o 
   8  15   9        1.83        2.59      3.82 o 
 -13  16   9        0.08       -3.96      3.96 o 
 -12  16   9        1.14        3.24      4.17 o 
 -11  16   9       19.68       32.30      4.72 o 
 -10  16   9        1.29       -3.04      3.04 o 
  -9  16   9       21.95       21.76      3.76 o 
  -8  16   9        0.13        4.24      3.50 o 
  -7  16   9        0.24        7.69      3.25 o 
  -6  16   9        2.55        5.90      3.36 o 
  -5  16   9       66.82       63.18      5.01 o 
  -4  16   9       46.59       45.77      6.44 o 
  -3  16   9       22.68       34.22      4.41 o 
  -2  16   9       16.84       24.60      4.31 o 
  -1  16   9        5.06       -3.64      3.64 o 
   0  16   9        0.00       13.51      3.99 o 
   1  16   9       28.85       18.21      4.84 o 
   2  16   9       11.27        2.51      3.94 o 
   3  16   9        5.64        3.18      3.89 o 
   4  16   9        0.14       -1.47      4.72 o 
   5  16   9        0.12       -4.47      4.47 o 
   6  16   9       69.17       85.13      5.22 o 
   7  16   9        0.77       -3.29      3.42 o 
 -12  17   9        0.95        9.14      4.53 o 
 -11  17   9        0.02       -4.20      4.20 o 
 -10  17   9        9.88        6.59      3.58 o 
  -9  17   9        0.07       -3.19      3.19 o 
  -8  17   9        2.80       -3.29      3.29 o 
  -7  17   9        2.16        5.89      3.43 o 
  -6  17   9        2.01       -0.91      3.47 o 
  -5  17   9        0.05        5.72      4.24 o 
  -4  17   9        6.82        5.58      4.13 o 
  -3  17   9        0.59        2.41      4.17 o 
  -2  17   9        0.01        1.32      3.93 o 
  -1  17   9        7.37       -6.47      6.47 o 
   0  17   9       20.18       27.66      4.45 o 
   1  17   9       43.95       42.80      4.72 o 
   2  17   9       41.53       49.85      4.72 o 
   3  17   9        6.09        4.08      3.99 o 
   4  17   9       10.49        4.71      4.02 o 
   5  17   9        0.25       -1.08      4.84 o 
   6  17   9       22.39       25.27      6.06 o 
 -10  18   9        1.08        3.82      3.59 o 
  -9  18   9        9.83        9.40      4.71 o 
  -8  18   9        2.60       -0.46      3.41 o 
  -7  18   9        0.14       -3.72      4.48 o 
  -6  18   9        3.13       -2.55      4.20 o 
  -5  18   9        0.00       -4.17      4.17 o 
  -4  18   9        0.06        0.39      4.04 o 
  -3  18   9        3.67       -0.24      3.93 o 
  -2  18   9       66.05       68.61      5.28 o 
  -1  18   9        3.65        1.48      4.17 o 
   0  18   9        1.45        7.02      4.23 o 
   1  18   9       17.98       17.85      4.38 o 
   2  18   9       22.38       15.95      4.17 o 
   3  18   9        4.33       -1.26      4.04 o 
   4  18   9        1.81       -3.93      3.93 o 
   5  18   9       11.32       17.92      7.24 o 
  -8  19   9        5.06        5.09      3.71 o 
  -7  19   9        0.09       -0.81      3.49 o 
  -6  19   9        0.03       -4.23      4.23 o 
  -5  19   9        3.24        7.10      4.23 o 
  -4  19   9       55.29       66.85      5.43 o 
  -3  19   9       16.70       19.77      4.56 o 
  -2  19   9        7.84       -4.17      4.17 o 
  -1  19   9        4.19       12.78      4.50 o 
   0  19   9       37.24       37.05      3.78 o 
   1  19   9        0.48        7.63      3.20 o 
   2  19   9        4.39       -1.91      3.96 o 
   3  19   9       16.85       36.86      8.33 o
[truncated: 48,853 more chars]
